# Supplementary material for: COVID-19 and diet: efforts towards a balanced diet and sustainable nutrition among university students in Pakistan
Source: PeerJ. 2024 Jan 3;12:e16730. doi: 10.7717/peerj.16730 (PMC10771080; doi:10.7717/peerj.16730)
Supplement: Supplemental Information 1 [file peerj-12-16730-s001.xlsx]

## Sheet: Sheet1
Demographics					Medical History					Information regarding Covid-19								Food and Nutrition knowledge												Eating Practices														Weight History
No.	Gender	University	Age (Years)	Education	Q1.	Q2.	Q3.	Q4.	Q5.	Q6.	Q7.	Q8.	Q9.	Q10.	Q11.	Q12.	Q13.	Q14.	Q15.	Q16.	Q17.	Q18.	Q19.	Q20.	Q21.	Q22.	Q23.	Q24.	Q25.	Q26.	Q27.	Q28.	Q29.	Q30.	Q31.	Q32.	Q33.	Q34.	Q35.	Q36.	Q37.	Q38.	Q39.	Q40.	Q41.	Q42.	Q43.	Q44.	Q45.
1	Male	GCUF	18-25	Bachelor's	Yes	Yes	No	No	Yes	Not Aware	Fully Aware	Moderatly Aware	Not Aware	Fully Aware	Fully Aware	Fully Aware	Moderatly Aware	Not Aware	Moderatly Aware	Fully Aware	Moderatly Aware	Fully Aware	Fully Aware	Not Aware	Fully Aware	Not Aware	Fully Aware	Moderatly Aware	Moderatly Aware	Yes	No	Yes	Yes	Yes	No	No	Yes	No	No	Yes	Yes	Yes	Yes	Yes	No	Yes	No	No	Yes
2	Male	GCUF	18-25	Bachelor's	Yes	Yes	No	No	Yes	Not Aware	Fully Aware	Moderatly Aware	Not Aware	Fully Aware	Fully Aware	Fully Aware	Moderatly Aware	Not Aware	Moderatly Aware	Fully Aware	Moderatly Aware	Fully Aware	Fully Aware	Not Aware	Fully Aware	Not Aware	Fully Aware	Moderatly Aware	Moderatly Aware	Yes	No	Yes	Yes	Yes	No	No	Yes	No	No	Yes	Yes	Yes	Yes	Yes	No	Yes	No	No	Yes
3	Male	GCUF	18-25	Bachelor's	Yes	Yes	No	No	Yes	Not Aware	Fully Aware	Moderatly Aware	Not Aware	Fully Aware	Fully Aware	Fully Aware	Moderatly Aware	Not Aware	Moderatly Aware	Fully Aware	Moderatly Aware	Fully Aware	Fully Aware	Not Aware	Fully Aware	Not Aware	Fully Aware	Moderatly Aware	Moderatly Aware	Yes	No	Yes	Yes	Yes	No	No	Yes	No	No	Yes	Yes	Yes	Yes	Yes	No	Yes	No	No	Yes
4	Male	GCUF	18-25	Bachelor's	Yes	Yes	No	No	Yes	Not Aware	Fully Aware	Moderatly Aware	Not Aware	Fully Aware	Fully Aware	Fully Aware	Moderatly Aware	Not Aware	Moderatly Aware	Fully Aware	Moderatly Aware	Fully Aware	Fully Aware	Not Aware	Fully Aware	Not Aware	Fully Aware	Moderatly Aware	Moderatly Aware	Yes	No	Yes	Yes	Yes	No	No	Yes	No	No	Yes	Yes	Yes	Yes	Yes	No	Yes	No	No	Yes
5	Male	GCUF	18-25	Bachelor's	Yes	Yes	No	No	Yes	Not Aware	Fully Aware	Moderatly Aware	Not Aware	Fully Aware	Fully Aware	Fully Aware	Moderatly Aware	Not Aware	Moderatly Aware	Fully Aware	Moderatly Aware	Fully Aware	Fully Aware	Not Aware	Fully Aware	Not Aware	Fully Aware	Moderatly Aware	Moderatly Aware	Yes	No	Yes	Yes	Yes	No	No	Yes	No	No	Yes	Yes	Yes	Yes	Yes	No	Yes	No	No	Yes
6	Male	GCUF	18-25	Bachelor's	Yes	Yes	No	No	Yes	Not Aware	Fully Aware	Moderatly Aware	Not Aware	Fully Aware	Fully Aware	Fully Aware	Moderatly Aware	Not Aware	Moderatly Aware	Fully Aware	Moderatly Aware	Fully Aware	Fully Aware	Not Aware	Fully Aware	Not Aware	Fully Aware	Moderatly Aware	Moderatly Aware	Yes	No	Yes	Yes	Yes	No	No	Yes	No	No	Yes	Yes	Yes	Yes	Yes	No	Yes	No	No	Yes
7	Male	GCUF	18-25	Bachelor's	Yes	Yes	No	No	Yes	Not Aware	Fully Aware	Moderatly Aware	Not Aware	Fully Aware	Fully Aware	Fully Aware	Moderatly Aware	Not Aware	Moderatly Aware	Fully Aware	Moderatly Aware	Fully Aware	Fully Aware	Not Aware	Fully Aware	Not Aware	Fully Aware	Moderatly Aware	Moderatly Aware	Yes	No	Yes	Yes	Yes	No	No	Yes	No	No	Yes	Yes	Yes	Yes	Yes	No	Yes	No	No	Yes
8	Male	GCUF	18-25	Bachelor's	Yes	Yes	No	No	Yes	Not Aware	Fully Aware	Moderatly Aware	Not Aware	Fully Aware	Fully Aware	Fully Aware	Moderatly Aware	Not Aware	Moderatly Aware	Fully Aware	Moderatly Aware	Fully Aware	Fully Aware	Not Aware	Fully Aware	Not Aware	Fully Aware	Moderatly Aware	Moderatly Aware	Yes	No	Yes	Yes	Yes	No	No	Yes	No	No	Yes	Yes	No	Yes	Yes	No	Yes	No	No	Yes
9	Male	GCUF	18-25	Bachelor's	Yes	Yes	No	No	Yes	Not Aware	Fully Aware	Moderatly Aware	Not Aware	Fully Aware	Fully Aware	Fully Aware	Moderatly Aware	Not Aware	Moderatly Aware	Fully Aware	Moderatly Aware	Fully Aware	Fully Aware	Not Aware	Fully Aware	Not Aware	Fully Aware	Moderatly Aware	Moderatly Aware	Yes	No	Yes	Yes	Yes	No	No	Yes	No	No	Yes	Yes	No	Yes	Yes	No	Yes	No	No	Yes
10	Male	GCUF	18-25	Bachelor's	Yes	Yes	No	No	Yes	Not Aware	Fully Aware	Moderatly Aware	Not Aware	Fully Aware	Fully Aware	Fully Aware	Moderatly Aware	Not Aware	Moderatly Aware	Fully Aware	Moderatly Aware	Fully Aware	Fully Aware	Not Aware	Fully Aware	Not Aware	Fully Aware	Moderatly Aware	Moderatly Aware	Yes	No	Yes	Yes	Yes	No	No	Yes	No	No	Yes	Yes	No	Yes	Yes	No	Yes	No	No	Yes
11	Male	GCUF	18-25	Bachelor's	Yes	Yes	No	No	Yes	Not Aware	Fully Aware	Moderatly Aware	Not Aware	Fully Aware	Fully Aware	Fully Aware	Not Aware	Not Aware	Moderatly Aware	Fully Aware	Moderatly Aware	Fully Aware	Fully Aware	Moderatly Aware	Fully Aware	Not Aware	Fully Aware	Moderatly Aware	Moderatly Aware	Yes	No	Yes	Yes	Yes	No	No	Yes	No	No	Yes	Yes	No	Yes	No	No	Yes	No	No	Yes
12	Male	GCUF	18-25	Bachelor's	Yes	Yes	No	No	Yes	Not Aware	Fully Aware	Moderatly Aware	Not Aware	Fully Aware	Fully Aware	Fully Aware	Not Aware	Not Aware	Moderatly Aware	Fully Aware	Moderatly Aware	Fully Aware	Fully Aware	Moderatly Aware	Fully Aware	Not Aware	Fully Aware	Moderatly Aware	Moderatly Aware	Yes	No	Yes	Yes	Yes	No	No	Yes	No	No	Yes	Yes	No	Yes	No	No	Yes	No	No	Yes
13	Male	GCUF	18-25	Bachelor's	Yes	Yes	No	No	Yes	Not Aware	Fully Aware	Moderatly Aware	Not Aware	Fully Aware	Fully Aware	Fully Aware	Not Aware	Not Aware	Moderatly Aware	Fully Aware	Moderatly Aware	Fully Aware	Fully Aware	Moderatly Aware	Fully Aware	Not Aware	Fully Aware	Moderatly Aware	Moderatly Aware	Yes	No	Yes	Yes	Yes	No	No	Yes	No	No	Yes	No	No	Yes	No	No	Yes	No	No	Yes
14	Male	GCUF	18-25	Bachelor's	Yes	Yes	No	No	Yes	Not Aware	Fully Aware	Moderatly Aware	Not Aware	Fully Aware	Fully Aware	Fully Aware	Not Aware	Not Aware	Moderatly Aware	Fully Aware	Moderatly Aware	Fully Aware	Fully Aware	Moderatly Aware	Fully Aware	Not Aware	Fully Aware	Moderatly Aware	Moderatly Aware	Yes	No	Yes	Yes	Yes	No	No	Yes	No	No	Yes	No	No	Yes	No	No	Yes	No	No	Yes
15	Male	GCUF	18-25	Bachelor's	Yes	Yes	No	No	Yes	Not Aware	Fully Aware	Moderatly Aware	Not Aware	Fully Aware	Fully Aware	Fully Aware	Not Aware	Not Aware	Moderatly Aware	Fully Aware	Moderatly Aware	Fully Aware	Fully Aware	Moderatly Aware	Fully Aware	Not Aware	Fully Aware	Moderatly Aware	Moderatly Aware	Yes	No	Yes	Yes	Yes	No	No	Yes	No	No	Yes	No	No	Yes	No	No	Yes	No	No	Yes
16	Male	GCUF	18-25	Bachelor's	Yes	Yes	No	No	Yes	Not Aware	Fully Aware	Moderatly Aware	Not Aware	Fully Aware	Fully Aware	Fully Aware	Not Aware	Not Aware	Moderatly Aware	Fully Aware	Moderatly Aware	Fully Aware	Fully Aware	Moderatly Aware	Fully Aware	Not Aware	Fully Aware	Moderatly Aware	Moderatly Aware	Yes	No	Yes	Yes	Yes	No	No	Yes	No	No	Yes	No	No	Yes	No	No	Yes	No	No	Yes
17	Male	GCUF	18-25	Bachelor's	Yes	Yes	No	No	Yes	Not Aware	Fully Aware	Moderatly Aware	Not Aware	Fully Aware	Fully Aware	Fully Aware	Not Aware	Not Aware	Moderatly Aware	Fully Aware	Moderatly Aware	Fully Aware	Fully Aware	Moderatly Aware	Fully Aware	Not Aware	Fully Aware	Moderatly Aware	Moderatly Aware	Yes	No	Yes	Yes	Yes	No	No	Yes	No	No	Yes	No	No	Yes	No	No	Yes	No	No	Yes
18	Male	GCUF	18-25	Bachelor's	Yes	Yes	No	No	Yes	Not Aware	Fully Aware	Moderatly Aware	Not Aware	Fully Aware	Fully Aware	Fully Aware	Not Aware	Not Aware	Moderatly Aware	Fully Aware	Moderatly Aware	Fully Aware	Fully Aware	Moderatly Aware	Fully Aware	Not Aware	Fully Aware	Moderatly Aware	Moderatly Aware	Yes	No	Yes	Yes	Yes	No	No	Yes	No	No	Yes	No	No	Yes	No	No	Yes	No	No	Yes
19	Male	GCUF	18-25	Bachelor's	Yes	Yes	No	No	Yes	Not Aware	Fully Aware	Moderatly Aware	Not Aware	Fully Aware	Fully Aware	Fully Aware	Not Aware	Not Aware	Moderatly Aware	Fully Aware	Moderatly Aware	Fully Aware	Fully Aware	Moderatly Aware	Fully Aware	Not Aware	Fully Aware	Moderatly Aware	Moderatly Aware	Yes	No	Yes	Yes	Yes	No	No	Yes	No	No	Yes	No	No	Yes	Yes	No	Yes	No	No	Yes
20	Male	GCUF	18-25	Bachelor's	Yes	Yes	No	No	Yes	Not Aware	Fully Aware	Moderatly Aware	Not Aware	Fully Aware	Fully Aware	Fully Aware	Not Aware	Not Aware	Moderatly Aware	Fully Aware	Moderatly Aware	Fully Aware	Fully Aware	Moderatly Aware	Fully Aware	Not Aware	Fully Aware	Moderatly Aware	Moderatly Aware	Yes	No	Yes	Yes	Yes	No	No	Yes	No	No	Yes	No	No	Yes	Yes	No	Yes	No	No	Yes
21	Male	GCUF	18-25	Bachelor's	Yes	Yes	No	No	Yes	Not Aware	Fully Aware	Moderatly Aware	Moderatly Aware	Fully Aware	Fully Aware	Fully Aware	Fully Aware	Not Aware	Moderatly Aware	Fully Aware	Moderatly Aware	Fully Aware	Fully Aware	Moderatly Aware	Fully Aware	Not Aware	Fully Aware	Moderatly Aware	Moderatly Aware	Yes	No	Yes	Yes	Yes	No	No	Yes	No	No	Yes	No	No	Yes	Yes	No	Yes	No	No	Yes
22	Male	GCUF	18-25	Bachelor's	Yes	Yes	No	No	Yes	Not Aware	Fully Aware	Moderatly Aware	Moderatly Aware	Fully Aware	Fully Aware	Fully Aware	Fully Aware	Not Aware	Moderatly Aware	Fully Aware	Moderatly Aware	Fully Aware	Fully Aware	Moderatly Aware	Fully Aware	Not Aware	Fully Aware	Moderatly Aware	Moderatly Aware	Yes	No	Yes	Yes	Yes	No	No	Yes	No	No	Yes	No	No	Yes	Yes	No	Yes	No	No	Yes
23	Male	GCUF	18-25	Bachelor's	Yes	Yes	No	No	Yes	Not Aware	Fully Aware	Moderatly Aware	Moderatly Aware	Fully Aware	Fully Aware	Fully Aware	Fully Aware	Not Aware	Moderatly Aware	Fully Aware	Moderatly Aware	Fully Aware	Fully Aware	Moderatly Aware	Fully Aware	Not Aware	Fully Aware	Moderatly Aware	Moderatly Aware	Yes	No	Yes	Yes	Yes	No	No	Yes	No	No	Yes	No	No	Yes	Yes	No	Yes	No	No	Yes
24	Male	GCUF	18-25	Bachelor's	Yes	Yes	No	No	Yes	Not Aware	Fully Aware	Moderatly Aware	Moderatly Aware	Fully Aware	Fully Aware	Fully Aware	Fully Aware	Not Aware	Moderatly Aware	Fully Aware	Moderatly Aware	Fully Aware	Fully Aware	Moderatly Aware	Fully Aware	Not Aware	Fully Aware	Moderatly Aware	Moderatly Aware	Yes	No	Yes	Yes	Yes	No	No	Yes	No	No	Yes	No	No	Yes	Yes	No	Yes	No	No	Yes
25	Male	GCUF	18-25	Bachelor's	Yes	Yes	No	No	Yes	Not Aware	Fully Aware	Moderatly Aware	Moderatly Aware	Fully Aware	Fully Aware	Fully Aware	Fully Aware	Not Aware	Moderatly Aware	Fully Aware	Moderatly Aware	Fully Aware	Fully Aware	Moderatly Aware	Fully Aware	Not Aware	Fully Aware	Moderatly Aware	Moderatly Aware	Yes	No	Yes	Yes	Yes	No	No	Yes	No	No	Yes	No	No	Yes	Yes	No	Yes	No	No	Yes
26	Male	GCUF	18-25	Bachelor's	Yes	Yes	No	No	Yes	Moderatly Aware	Fully Aware	Moderatly Aware	Moderatly Aware	Fully Aware	Fully Aware	Fully Aware	Fully Aware	Not Aware	Moderatly Aware	Fully Aware	Moderatly Aware	Fully Aware	Fully Aware	Moderatly Aware	Fully Aware	Not Aware	Fully Aware	Moderatly Aware	Moderatly Aware	Yes	No	Yes	Yes	Yes	No	No	Yes	No	No	Yes	No	No	Yes	Yes	No	Yes	No	No	Yes
27	Male	GCUF	18-25	Bachelor's	Yes	Yes	No	No	Yes	Moderatly Aware	Fully Aware	Moderatly Aware	Moderatly Aware	Fully Aware	Fully Aware	Fully Aware	Fully Aware	Not Aware	Moderatly Aware	Fully Aware	Moderatly Aware	Fully Aware	Fully Aware	Moderatly Aware	Fully Aware	Not Aware	Fully Aware	Moderatly Aware	Moderatly Aware	Yes	No	Yes	Yes	Yes	No	No	Yes	No	No	Yes	No	No	Yes	Yes	No	Yes	No	No	Yes
28	Male	GCUF	18-25	Bachelor's	Yes	Yes	No	No	Yes	Moderatly Aware	Fully Aware	Moderatly Aware	Moderatly Aware	Fully Aware	Fully Aware	Fully Aware	Fully Aware	Not Aware	Moderatly Aware	Fully Aware	Moderatly Aware	Fully Aware	Fully Aware	Moderatly Aware	Fully Aware	Not Aware	Fully Aware	Moderatly Aware	Moderatly Aware	Yes	No	Yes	Yes	Yes	No	No	Yes	No	No	Yes	No	No	Yes	Yes	No	Yes	No	No	Yes
29	Male	GCUF	18-25	Bachelor's	Yes	Yes	No	No	Yes	Moderatly Aware	Fully Aware	Moderatly Aware	Moderatly Aware	Fully Aware	Fully Aware	Fully Aware	Fully Aware	Not Aware	Moderatly Aware	Fully Aware	Moderatly Aware	Fully Aware	Fully Aware	Moderatly Aware	Fully Aware	Not Aware	Fully Aware	Moderatly Aware	Moderatly Aware	Yes	No	Yes	Yes	Yes	No	No	Yes	No	No	Yes	No	No	Yes	Yes	No	No	No	Yes	Yes
30	Male	GCUF	18-25	Bachelor's	Yes	Yes	No	No	Yes	Moderatly Aware	Fully Aware	Moderatly Aware	Moderatly Aware	Fully Aware	Fully Aware	Fully Aware	Fully Aware	Not Aware	Moderatly Aware	Fully Aware	Moderatly Aware	Fully Aware	Fully Aware	Moderatly Aware	Fully Aware	Not Aware	Fully Aware	Moderatly Aware	Moderatly Aware	Yes	No	Yes	Yes	Yes	No	No	Yes	No	No	Yes	No	No	Yes	Yes	No	No	No	Yes	Yes
31	Male	GCUF	18-25	Bachelor's	Yes	Yes	No	No	Yes	Moderatly Aware	Fully Aware	Moderatly Aware	Moderatly Aware	Fully Aware	Fully Aware	Not Aware	Fully Aware	Not Aware	Moderatly Aware	Fully Aware	Moderatly Aware	Fully Aware	Fully Aware	Moderatly Aware	Fully Aware	Not Aware	Fully Aware	Moderatly Aware	Moderatly Aware	Yes	No	Yes	Yes	Yes	No	No	Yes	No	No	Yes	No	No	Yes	Yes	No	No	No	Yes	Yes
32	Male	GCUF	18-25	Bachelor's	Yes	Yes	No	No	Yes	Moderatly Aware	Fully Aware	Moderatly Aware	Moderatly Aware	Fully Aware	Fully Aware	Not Aware	Fully Aware	Not Aware	Moderatly Aware	Fully Aware	Moderatly Aware	Fully Aware	Fully Aware	Moderatly Aware	Fully Aware	Not Aware	Fully Aware	Moderatly Aware	Moderatly Aware	Yes	No	Yes	Yes	Yes	No	No	Yes	No	No	Yes	No	No	Yes	Yes	No	No	No	Yes	Yes
33	Male	GCUF	18-25	Bachelor's	Yes	Yes	No	No	Yes	Moderatly Aware	Fully Aware	Moderatly Aware	Moderatly Aware	Fully Aware	Fully Aware	Not Aware	Fully Aware	Not Aware	Moderatly Aware	Fully Aware	Moderatly Aware	Fully Aware	Fully Aware	Moderatly Aware	Fully Aware	Not Aware	Fully Aware	Moderatly Aware	Moderatly Aware	Yes	No	Yes	Yes	Yes	No	No	Yes	No	No	Yes	No	No	Yes	Yes	No	No	No	Yes	Yes
34	Male	GCUF	18-25	Bachelor's	Yes	Yes	No	No	Yes	Moderatly Aware	Fully Aware	Moderatly Aware	Moderatly Aware	Fully Aware	Fully Aware	Not Aware	Fully Aware	Not Aware	Moderatly Aware	Fully Aware	Moderatly Aware	Fully Aware	Fully Aware	Moderatly Aware	Fully Aware	Not Aware	Fully Aware	Moderatly Aware	Moderatly Aware	Yes	No	Yes	Yes	Yes	No	No	Yes	No	No	Yes	No	No	Yes	Yes	No	No	No	Yes	Yes
35	Male	GCUF	18-25	Bachelor's	Yes	Yes	No	No	Yes	Moderatly Aware	Fully Aware	Moderatly Aware	Moderatly Aware	Fully Aware	Fully Aware	Not Aware	Fully Aware	Not Aware	Moderatly Aware	Fully Aware	Moderatly Aware	Fully Aware	Fully Aware	Moderatly Aware	Fully Aware	Not Aware	Fully Aware	Moderatly Aware	Moderatly Aware	Yes	No	Yes	Yes	Yes	No	No	Yes	No	No	Yes	No	No	Yes	Yes	No	No	No	Yes	Yes
36	Male	GCUF	18-25	Bachelor's	Yes	Yes	No	No	Yes	Moderatly Aware	Fully Aware	Moderatly Aware	Moderatly Aware	Fully Aware	Fully Aware	Not Aware	Fully Aware	Not Aware	Moderatly Aware	Fully Aware	Moderatly Aware	Fully Aware	Fully Aware	Moderatly Aware	Fully Aware	Not Aware	Fully Aware	Moderatly Aware	Moderatly Aware	Yes	No	Yes	Yes	Yes	No	No	Yes	No	No	Yes	No	No	Yes	Yes	No	No	No	Yes	Yes
37	Male	GCUF	18-25	Bachelor's	Yes	Yes	No	No	Yes	Moderatly Aware	Fully Aware	Moderatly Aware	Moderatly Aware	Fully Aware	Fully Aware	Not Aware	Fully Aware	Not Aware	Moderatly Aware	Fully Aware	Moderatly Aware	Fully Aware	Fully Aware	Moderatly Aware	Fully Aware	Not Aware	Fully Aware	Moderatly Aware	Moderatly Aware	Yes	No	Yes	Yes	Yes	No	No	Yes	No	No	Yes	No	No	Yes	Yes	No	No	No	Yes	Yes
38	Male	GCUF	18-25	Bachelor's	Yes	Yes	No	No	Yes	Moderatly Aware	Fully Aware	Moderatly Aware	Moderatly Aware	Fully Aware	Fully Aware	Not Aware	Fully Aware	Not Aware	Moderatly Aware	Fully Aware	Moderatly Aware	Fully Aware	Fully Aware	Moderatly Aware	Fully Aware	Not Aware	Fully Aware	Moderatly Aware	Moderatly Aware	Yes	No	Yes	Yes	Yes	No	No	Yes	No	No	Yes	No	No	Yes	Yes	No	No	No	Yes	Yes
39	Male	GCUF	18-25	Bachelor's	Yes	Yes	No	No	Yes	Moderatly Aware	Fully Aware	Moderatly Aware	Moderatly Aware	Fully Aware	Fully Aware	Not Aware	Fully Aware	Not Aware	Moderatly Aware	Fully Aware	Moderatly Aware	Fully Aware	Fully Aware	Moderatly Aware	Fully Aware	Not Aware	Fully Aware	Fully Aware	Moderatly Aware	Yes	No	Yes	Yes	Yes	No	No	Yes	No	No	Yes	No	No	Yes	No	No	No	No	Yes	Yes
40	Male	GCUF	18-25	Bachelor's	Yes	Yes	No	No	Yes	Moderatly Aware	Fully Aware	Moderatly Aware	Moderatly Aware	Fully Aware	Fully Aware	Not Aware	Fully Aware	Not Aware	Moderatly Aware	Fully Aware	Moderatly Aware	Fully Aware	Fully Aware	Moderatly Aware	Fully Aware	Not Aware	Fully Aware	Fully Aware	Moderatly Aware	Yes	No	Yes	Yes	Yes	No	No	Yes	No	No	Yes	No	No	Yes	No	No	No	No	Yes	Yes
41	Male	GCUF	18-25	Bachelor's	Yes	Yes	No	No	Yes	Moderatly Aware	Fully Aware	Moderatly Aware	Moderatly Aware	Fully Aware	Fully Aware	Not Aware	Fully Aware	Not Aware	Moderatly Aware	Fully Aware	Moderatly Aware	Fully Aware	Fully Aware	Moderatly Aware	Fully Aware	Not Aware	Fully Aware	Fully Aware	Not Aware	Yes	No	No	Yes	Yes	No	No	Yes	No	No	Yes	No	No	Yes	No	No	No	No	Yes	Yes
42	Male	GCUF	18-25	Bachelor's	Yes	Yes	No	No	Yes	Moderatly Aware	Fully Aware	Moderatly Aware	Moderatly Aware	Fully Aware	Fully Aware	Not Aware	Fully Aware	Not Aware	Moderatly Aware	Fully Aware	Moderatly Aware	Fully Aware	Fully Aware	Moderatly Aware	Fully Aware	Not Aware	Fully Aware	Fully Aware	Fully Aware	Yes	No	No	Yes	Yes	No	No	Yes	No	No	Yes	No	No	Yes	No	No	No	No	Yes	Yes
43	Male	GCUF	18-25	Bachelor's	Yes	Yes	No	No	Yes	Moderatly Aware	Fully Aware	Moderatly Aware	Moderatly Aware	Fully Aware	Fully Aware	Not Aware	Fully Aware	Not Aware	Moderatly Aware	Fully Aware	Moderatly Aware	Fully Aware	Fully Aware	Moderatly Aware	Fully Aware	Not Aware	Fully Aware	Fully Aware	Fully Aware	Yes	No	No	Yes	Yes	No	No	Yes	No	No	Yes	No	No	Yes	No	No	No	No	Yes	Yes
44	Male	GCUF	18-25	Bachelor's	Yes	Yes	No	No	Yes	Moderatly Aware	Fully Aware	Moderatly Aware	Moderatly Aware	Fully Aware	Fully Aware	Not Aware	Fully Aware	Not Aware	Moderatly Aware	Fully Aware	Moderatly Aware	Fully Aware	Fully Aware	Moderatly Aware	Fully Aware	Not Aware	Fully Aware	Fully Aware	Fully Aware	Yes	No	No	Yes	Yes	No	No	Yes	No	No	Yes	No	No	Yes	No	No	No	No	Yes	Yes
45	Male	GCUF	18-25	Bachelor's	Yes	Yes	No	No	Yes	Moderatly Aware	Fully Aware	Moderatly Aware	Moderatly Aware	Fully Aware	Fully Aware	Not Aware	Fully Aware	Not Aware	Moderatly Aware	Fully Aware	Moderatly Aware	Fully Aware	Fully Aware	Moderatly Aware	Fully Aware	Not Aware	Fully Aware	Fully Aware	Fully Aware	Yes	No	No	Yes	Yes	No	No	Yes	No	No	Yes	No	No	Yes	No	No	No	No	Yes	Yes
46	Male	GCUF	18-25	Bachelor's	Yes	Yes	No	No	Yes	Moderatly Aware	Fully Aware	Moderatly Aware	Moderatly Aware	Fully Aware	Fully Aware	Not Aware	Fully Aware	Not Aware	Moderatly Aware	Fully Aware	Moderatly Aware	Fully Aware	Fully Aware	Moderatly Aware	Fully Aware	Not Aware	Fully Aware	Fully Aware	Fully Aware	Yes	No	No	Yes	Yes	No	No	Yes	No	No	Yes	No	No	Yes	No	No	No	No	Yes	Yes
47	Male	GCUF	18-25	Bachelor's	Yes	Yes	No	No	Yes	Moderatly Aware	Fully Aware	Moderatly Aware	Moderatly Aware	Fully Aware	Fully Aware	Not Aware	Fully Aware	Not Aware	Moderatly Aware	Fully Aware	Moderatly Aware	Fully Aware	Fully Aware	Moderatly Aware	Fully Aware	Not Aware	Fully Aware	Fully Aware	Fully Aware	Yes	No	No	Yes	Yes	No	No	Yes	No	No	Yes	No	No	Yes	No	No	No	No	Yes	Yes
48	Male	GCUF	18-25	Bachelor's	Yes	Yes	No	No	Yes	Moderatly Aware	Fully Aware	Moderatly Aware	Moderatly Aware	Fully Aware	Fully Aware	Not Aware	Fully Aware	Not Aware	Moderatly Aware	Fully Aware	Moderatly Aware	Fully Aware	Fully Aware	Moderatly Aware	Fully Aware	Not Aware	Fully Aware	Fully Aware	Fully Aware	Yes	No	No	Yes	Yes	No	No	Yes	No	No	Yes	No	No	Yes	No	No	No	No	Yes	Yes
49	Male	GCUF	18-25	Bachelor's	Yes	Yes	No	No	Yes	Moderatly Aware	Fully Aware	Moderatly Aware	Moderatly Aware	Moderatly Aware	Fully Aware	Not Aware	Fully Aware	Not Aware	Moderatly Aware	Fully Aware	Moderatly Aware	Fully Aware	Fully Aware	Moderatly Aware	Fully Aware	Not Aware	Fully Aware	Fully Aware	Fully Aware	Yes	No	No	Yes	Yes	No	No	Yes	No	No	Yes	No	No	Yes	Yes	No	Yes	No	Yes	No
50	Male	GCUF	18-25	Bachelor's	Yes	Yes	No	No	Yes	Moderatly Aware	Fully Aware	Moderatly Aware	Moderatly Aware	Moderatly Aware	Fully Aware	Not Aware	Fully Aware	Not Aware	Moderatly Aware	Fully Aware	Moderatly Aware	Fully Aware	Fully Aware	Moderatly Aware	Fully Aware	Not Aware	Fully Aware	Fully Aware	Fully Aware	Yes	No	No	Yes	Yes	No	No	Yes	No	No	Yes	No	No	Yes	Yes	No	Yes	No	Yes	No
51	Male	Barani	18-25	Bachelor's	Yes	Yes	No	No	Yes	Moderatly Aware	Fully Aware	Fully Aware	Moderatly Aware	Moderatly Aware	Fully Aware	Moderatly Aware	Fully Aware	Not Aware	Moderatly Aware	Fully Aware	Moderatly Aware	Fully Aware	Fully Aware	Moderatly Aware	Fully Aware	Not Aware	Fully Aware	Fully Aware	Fully Aware	Yes	No	No	No	Yes	No	No	Yes	No	No	Yes	No	No	Yes	Yes	No	Yes	No	Yes	No
52	Male	Barani	18-25	Bachelor's	Yes	Yes	No	No	Yes	Moderatly Aware	Fully Aware	Fully Aware	Moderatly Aware	Moderatly Aware	Fully Aware	Moderatly Aware	Fully Aware	Not Aware	Moderatly Aware	Fully Aware	Moderatly Aware	Fully Aware	Fully Aware	Moderatly Aware	Fully Aware	Not Aware	Fully Aware	Fully Aware	Fully Aware	Yes	No	No	No	Yes	No	No	Yes	No	No	No	No	No	Yes	Yes	No	Yes	No	Yes	No
53	Male	Barani	18-25	Bachelor's	Yes	Yes	No	No	Yes	Moderatly Aware	Fully Aware	Fully Aware	Moderatly Aware	Moderatly Aware	Fully Aware	Moderatly Aware	Fully Aware	Not Aware	Moderatly Aware	Fully Aware	Moderatly Aware	Fully Aware	Fully Aware	Moderatly Aware	Fully Aware	Not Aware	Fully Aware	Fully Aware	Fully Aware	Yes	No	No	No	Yes	No	No	Yes	No	No	No	No	No	Yes	Yes	No	Yes	No	Yes	No
54	Male	Barani	18-25	Bachelor's	Yes	Yes	No	No	Yes	Moderatly Aware	Fully Aware	Fully Aware	Moderatly Aware	Moderatly Aware	Fully Aware	Moderatly Aware	Fully Aware	Not Aware	Moderatly Aware	Fully Aware	Moderatly Aware	Fully Aware	Fully Aware	Moderatly Aware	Fully Aware	Not Aware	Fully Aware	Fully Aware	Fully Aware	Yes	No	No	No	Yes	No	No	Yes	No	No	No	No	No	Yes	Yes	No	Yes	Yes	Yes	No
55	Male	Barani	18-25	Bachelor's	Yes	Yes	No	No	Yes	Moderatly Aware	Fully Aware	Fully Aware	Moderatly Aware	Moderatly Aware	Fully Aware	Moderatly Aware	Fully Aware	Not Aware	Moderatly Aware	Fully Aware	Moderatly Aware	Fully Aware	Fully Aware	Moderatly Aware	Fully Aware	Moderatly Aware	Fully Aware	Fully Aware	Fully Aware	Yes	No	No	No	Yes	No	No	Yes	No	No	No	No	No	Yes	Yes	No	Yes	Yes	Yes	No
56	Male	Barani	18-25	Bachelor's	Yes	Yes	No	No	Yes	Moderatly Aware	Fully Aware	Fully Aware	Moderatly Aware	Moderatly Aware	Fully Aware	Moderatly Aware	Fully Aware	Not Aware	Moderatly Aware	Fully Aware	Moderatly Aware	Fully Aware	Fully Aware	Moderatly Aware	Fully Aware	Moderatly Aware	Fully Aware	Fully Aware	Fully Aware	Yes	No	No	No	Yes	No	No	Yes	No	No	No	No	No	Yes	Yes	No	Yes	Yes	Yes	No
57	Male	Barani	18-25	Bachelor's	Yes	Yes	No	No	Yes	Moderatly Aware	Fully Aware	Fully Aware	Moderatly Aware	Moderatly Aware	Fully Aware	Moderatly Aware	Fully Aware	Not Aware	Moderatly Aware	Fully Aware	Moderatly Aware	Fully Aware	Fully Aware	Moderatly Aware	Fully Aware	Moderatly Aware	Fully Aware	Fully Aware	Fully Aware	Yes	No	No	No	Yes	No	No	Yes	No	No	No	No	No	Yes	Yes	No	Yes	Yes	Yes	No
58	Male	Barani	18-25	Bachelor's	Yes	Yes	No	No	Yes	Moderatly Aware	Fully Aware	Fully Aware	Moderatly Aware	Moderatly Aware	Fully Aware	Moderatly Aware	Fully Aware	Not Aware	Moderatly Aware	Fully Aware	Moderatly Aware	Fully Aware	Fully Aware	Moderatly Aware	Fully Aware	Moderatly Aware	Fully Aware	Fully Aware	Fully Aware	Yes	No	No	No	Yes	No	No	Yes	No	No	No	No	No	Yes	Yes	No	Yes	Yes	Yes	No
59	Male	Barani	18-25	Bachelor's	Yes	Yes	No	Yes	Yes	Moderatly Aware	Fully Aware	Fully Aware	Moderatly Aware	Moderatly Aware	Fully Aware	Moderatly Aware	Fully Aware	Not Aware	Moderatly Aware	Fully Aware	Moderatly Aware	Fully Aware	Fully Aware	Moderatly Aware	Fully Aware	Moderatly Aware	Fully Aware	Fully Aware	Fully Aware	Yes	No	No	No	Yes	No	No	Yes	No	No	No	No	No	Yes	Yes	No	Yes	Yes	Yes	No
60	Male	Barani	18-25	Bachelor's	Yes	Yes	No	Yes	Yes	Moderatly Aware	Fully Aware	Fully Aware	Moderatly Aware	Moderatly Aware	Fully Aware	Moderatly Aware	Fully Aware	Not Aware	Moderatly Aware	Fully Aware	Moderatly Aware	Fully Aware	Fully Aware	Moderatly Aware	Fully Aware	Moderatly Aware	Fully Aware	Fully Aware	Fully Aware	Yes	No	No	No	Yes	No	No	Yes	No	No	No	No	No	Yes	Yes	No	Yes	Yes	Yes	No
61	Male	Barani	18-25	Bachelor's	Yes	Yes	No	Yes	Yes	Moderatly Aware	Fully Aware	Fully Aware	Moderatly Aware	Moderatly Aware	Fully Aware	Fully Aware	Fully Aware	Not Aware	Moderatly Aware	Fully Aware	Moderatly Aware	Fully Aware	Fully Aware	Moderatly Aware	Fully Aware	Moderatly Aware	Fully Aware	Fully Aware	Fully Aware	Yes	No	No	No	Yes	No	No	Yes	No	No	No	No	No	Yes	Yes	No	Yes	Yes	Yes	No
62	Male	Barani	18-25	Bachelor's	Yes	Yes	No	Yes	Yes	Moderatly Aware	Fully Aware	Fully Aware	Moderatly Aware	Moderatly Aware	Fully Aware	Fully Aware	Fully Aware	Not Aware	Moderatly Aware	Fully Aware	Moderatly Aware	Fully Aware	Fully Aware	Moderatly Aware	Fully Aware	Moderatly Aware	Fully Aware	Fully Aware	Fully Aware	Yes	No	No	No	Yes	No	No	Yes	No	No	No	No	No	Yes	Yes	No	Yes	Yes	Yes	No
63	Male	Barani	18-25	Bachelor's	Yes	Yes	No	Yes	Yes	Moderatly Aware	Fully Aware	Fully Aware	Moderatly Aware	Moderatly Aware	Fully Aware	Fully Aware	Fully Aware	Not Aware	Moderatly Aware	Fully Aware	Moderatly Aware	Fully Aware	Fully Aware	Moderatly Aware	Fully Aware	Moderatly Aware	Fully Aware	Fully Aware	Fully Aware	Yes	No	No	No	Yes	No	No	Yes	No	No	No	No	No	Yes	Yes	No	Yes	Yes	Yes	No
64	Male	Barani	18-25	Bachelor's	Yes	Yes	No	Yes	Yes	Moderatly Aware	Fully Aware	Fully Aware	Moderatly Aware	Moderatly Aware	Fully Aware	Fully Aware	Fully Aware	Not Aware	Moderatly Aware	Fully Aware	Moderatly Aware	Fully Aware	Fully Aware	Moderatly Aware	Fully Aware	Moderatly Aware	Fully Aware	Fully Aware	Fully Aware	Yes	No	No	No	Yes	No	No	Yes	No	No	No	No	No	Yes	No	No	Yes	Yes	Yes	No
65	Male	Barani	18-25	Bachelor's	Yes	No	No	Yes	Yes	Moderatly Aware	Fully Aware	Fully Aware	Moderatly Aware	Moderatly Aware	Fully Aware	Fully Aware	Fully Aware	Not Aware	Moderatly Aware	Fully Aware	Moderatly Aware	Fully Aware	Fully Aware	Moderatly Aware	Fully Aware	Moderatly Aware	Fully Aware	Fully Aware	Fully Aware	Yes	No	No	No	Yes	No	No	Yes	No	No	No	No	No	Yes	No	No	Yes	Yes	Yes	No
66	Male	Barani	18-25	Bachelor's	Yes	No	No	Yes	Yes	Moderatly Aware	Fully Aware	Fully Aware	Moderatly Aware	Moderatly Aware	Fully Aware	Fully Aware	Fully Aware	Not Aware	Moderatly Aware	Fully Aware	Moderatly Aware	Fully Aware	Fully Aware	Moderatly Aware	Fully Aware	Moderatly Aware	Fully Aware	Fully Aware	Fully Aware	Yes	No	No	No	Yes	No	No	Yes	No	No	No	No	No	Yes	No	No	Yes	Yes	Yes	No
67	Male	Barani	18-25	Bachelor's	Yes	No	No	Yes	Yes	Moderatly Aware	Fully Aware	Fully Aware	Moderatly Aware	Moderatly Aware	Fully Aware	Fully Aware	Fully Aware	Not Aware	Moderatly Aware	Fully Aware	Moderatly Aware	Fully Aware	Fully Aware	Moderatly Aware	Fully Aware	Moderatly Aware	Fully Aware	Fully Aware	Fully Aware	Yes	No	No	No	Yes	No	No	Yes	No	No	No	No	No	Yes	No	No	Yes	Yes	Yes	No
68	Male	Barani	18-25	Bachelor's	Yes	No	No	Yes	Yes	Moderatly Aware	Fully Aware	Fully Aware	Moderatly Aware	Moderatly Aware	Fully Aware	Fully Aware	Fully Aware	Not Aware	Moderatly Aware	Fully Aware	Moderatly Aware	Fully Aware	Fully Aware	Moderatly Aware	Fully Aware	Moderatly Aware	Fully Aware	Fully Aware	Fully Aware	Yes	No	No	No	Yes	No	No	Yes	No	No	No	No	No	Yes	No	No	Yes	Yes	Yes	No
69	Male	Barani	18-25	Bachelor's	Yes	No	No	Yes	Yes	Moderatly Aware	Fully Aware	Fully Aware	Moderatly Aware	Moderatly Aware	Moderatly Aware	Fully Aware	Fully Aware	Not Aware	Moderatly Aware	Fully Aware	Moderatly Aware	Fully Aware	Fully Aware	Moderatly Aware	Fully Aware	Moderatly Aware	Fully Aware	Fully Aware	Fully Aware	Yes	No	No	No	Yes	No	No	Yes	No	No	No	No	No	Yes	No	No	Yes	Yes	Yes	No
70	Male	Barani	18-25	Bachelor's	Yes	No	No	Yes	Yes	Moderatly Aware	Fully Aware	Fully Aware	Moderatly Aware	Moderatly Aware	Moderatly Aware	Fully Aware	Fully Aware	Not Aware	Moderatly Aware	Fully Aware	Moderatly Aware	Fully Aware	Fully Aware	Moderatly Aware	Fully Aware	Moderatly Aware	Fully Aware	Fully Aware	Fully Aware	Yes	No	No	No	Yes	No	No	Yes	No	No	No	No	No	Yes	No	No	Yes	Yes	Yes	No
71	Male	Barani	18-25	Bachelor's	Yes	No	No	Yes	Yes	Moderatly Aware	Fully Aware	Fully Aware	Moderatly Aware	Moderatly Aware	Moderatly Aware	Not Aware	Fully Aware	Not Aware	Moderatly Aware	Fully Aware	Moderatly Aware	Fully Aware	Fully Aware	Moderatly Aware	Fully Aware	Moderatly Aware	Fully Aware	Fully Aware	Fully Aware	Yes	No	No	No	Yes	No	No	Yes	No	No	No	No	No	Yes	No	No	Yes	Yes	Yes	No
72	Male	Barani	18-25	Bachelor's	Yes	No	No	Yes	Yes	Moderatly Aware	Fully Aware	Fully Aware	Moderatly Aware	Moderatly Aware	Moderatly Aware	Not Aware	Fully Aware	Not Aware	Moderatly Aware	Fully Aware	Moderatly Aware	Fully Aware	Fully Aware	Moderatly Aware	Fully Aware	Moderatly Aware	Fully Aware	Fully Aware	Fully Aware	Yes	No	No	No	Yes	No	No	Yes	No	No	No	No	No	Yes	No	No	Yes	Yes	Yes	No
73	Male	Barani	18-25	Bachelor's	Yes	No	No	Yes	Yes	Moderatly Aware	Fully Aware	Fully Aware	Moderatly Aware	Moderatly Aware	Moderatly Aware	Not Aware	Fully Aware	Not Aware	Moderatly Aware	Fully Aware	Moderatly Aware	Fully Aware	Fully Aware	Moderatly Aware	Fully Aware	Moderatly Aware	Fully Aware	Fully Aware	Fully Aware	Yes	No	No	No	Yes	No	No	Yes	No	No	No	No	No	Yes	No	No	Yes	Yes	Yes	No
74	Male	Barani	18-25	Bachelor's	Yes	No	No	Yes	Yes	Moderatly Aware	Fully Aware	Fully Aware	Moderatly Aware	Moderatly Aware	Moderatly Aware	Not Aware	Fully Aware	Not Aware	Moderatly Aware	Fully Aware	Moderatly Aware	Fully Aware	Fully Aware	Moderatly Aware	Fully Aware	Moderatly Aware	Fully Aware	Fully Aware	Fully Aware	Yes	No	No	No	Yes	No	No	Yes	No	No	No	No	No	Yes	No	No	Yes	Yes	Yes	No
75	Male	Barani	18-25	Bachelor's	Yes	No	No	Yes	Yes	Moderatly Aware	Fully Aware	Fully Aware	Moderatly Aware	Moderatly Aware	Moderatly Aware	Not Aware	Fully Aware	Not Aware	Moderatly Aware	Fully Aware	Moderatly Aware	Fully Aware	Fully Aware	Moderatly Aware	Fully Aware	Moderatly Aware	Fully Aware	Fully Aware	Fully Aware	Yes	No	No	No	Yes	No	No	Yes	No	No	No	No	No	Yes	No	No	Yes	Yes	Yes	No
76	Male	Barani	18-25	Bachelor's	Yes	No	No	Yes	Yes	Moderatly Aware	Fully Aware	Fully Aware	Moderatly Aware	Moderatly Aware	Moderatly Aware	Not Aware	Fully Aware	Not Aware	Moderatly Aware	Fully Aware	Moderatly Aware	Fully Aware	Fully Aware	Moderatly Aware	Fully Aware	Moderatly Aware	Fully Aware	Fully Aware	Fully Aware	Yes	No	No	No	Yes	No	No	Yes	No	No	No	No	No	Yes	No	No	Yes	Yes	Yes	No
77	Male	Barani	18-25	Bachelor's	Yes	No	No	Yes	Yes	Moderatly Aware	Fully Aware	Fully Aware	Moderatly Aware	Moderatly Aware	Moderatly Aware	Not Aware	Fully Aware	Not Aware	Moderatly Aware	Fully Aware	Moderatly Aware	Fully Aware	Fully Aware	Moderatly Aware	Fully Aware	Moderatly Aware	Fully Aware	Fully Aware	Fully Aware	Yes	No	No	No	No	No	No	Yes	No	No	No	No	No	Yes	No	No	Yes	Yes	Yes	No
78	Male	Barani	18-25	Bachelor's	Yes	No	No	Yes	Yes	Moderatly Aware	Fully Aware	Fully Aware	Moderatly Aware	Moderatly Aware	Moderatly Aware	Not Aware	Fully Aware	Not Aware	Moderatly Aware	Fully Aware	Moderatly Aware	Fully Aware	Fully Aware	Moderatly Aware	Fully Aware	Moderatly Aware	Fully Aware	Fully Aware	Fully Aware	Yes	No	No	No	No	No	No	Yes	No	No	No	No	No	Yes	No	No	Yes	Yes	Yes	No
79	Male	Barani	18-25	Bachelor's	Yes	No	No	Yes	Yes	Moderatly Aware	Fully Aware	Fully Aware	Moderatly Aware	Moderatly Aware	Moderatly Aware	Not Aware	Fully Aware	Not Aware	Moderatly Aware	Fully Aware	Moderatly Aware	Fully Aware	Fully Aware	Moderatly Aware	Fully Aware	Moderatly Aware	Fully Aware	Fully Aware	Fully Aware	Yes	No	No	No	No	No	Yes	Yes	No	No	No	No	No	Yes	No	No	Yes	Yes	Yes	No
80	Male	Barani	18-25	Bachelor's	Yes	No	No	Yes	Yes	Moderatly Aware	Fully Aware	Fully Aware	Moderatly Aware	Moderatly Aware	Moderatly Aware	Not Aware	Fully Aware	Not Aware	Moderatly Aware	Fully Aware	Moderatly Aware	Fully Aware	Fully Aware	Moderatly Aware	Fully Aware	Moderatly Aware	Fully Aware	Fully Aware	Fully Aware	Yes	No	No	No	No	No	Yes	Yes	No	No	No	No	No	Yes	No	No	Yes	Yes	Yes	No
81	Male	Montgomery	18-25	Bachelor's	Yes	No	No	Yes	Yes	Moderatly Aware	Fully Aware	Fully Aware	Moderatly Aware	Moderatly Aware	Moderatly Aware	Not Aware	Fully Aware	Not Aware	Moderatly Aware	Fully Aware	Moderatly Aware	Fully Aware	Fully Aware	Moderatly Aware	Fully Aware	Moderatly Aware	Fully Aware	Fully Aware	Fully Aware	Yes	No	No	No	No	No	Yes	Yes	No	No	No	No	No	Yes	No	No	Yes	Yes	Yes	No
82	Male	Montgomery	18-25	Bachelor's	Yes	No	No	Yes	Yes	Moderatly Aware	Fully Aware	Fully Aware	Moderatly Aware	Moderatly Aware	Moderatly Aware	Not Aware	Fully Aware	Not Aware	Moderatly Aware	Fully Aware	Moderatly Aware	Fully Aware	Fully Aware	Moderatly Aware	Fully Aware	Moderatly Aware	Fully Aware	Fully Aware	Fully Aware	Yes	No	No	No	No	No	Yes	Yes	No	No	No	No	No	Yes	No	No	Yes	Yes	Yes	No
83	Male	Montgomery	18-25	Bachelor's	Yes	No	No	Yes	Yes	Moderatly Aware	Fully Aware	Fully Aware	Moderatly Aware	Moderatly Aware	Moderatly Aware	Not Aware	Fully Aware	Not Aware	Moderatly Aware	Fully Aware	Moderatly Aware	Fully Aware	Fully Aware	Moderatly Aware	Fully Aware	Moderatly Aware	Fully Aware	Fully Aware	Fully Aware	Yes	No	No	No	No	No	Yes	Yes	No	No	No	No	No	Yes	No	No	Yes	Yes	Yes	No
84	Male	Montgomery	18-25	Bachelor's	Yes	No	No	Yes	Yes	Moderatly Aware	Fully Aware	Fully Aware	Moderatly Aware	Moderatly Aware	Moderatly Aware	Not Aware	Fully Aware	Not Aware	Moderatly Aware	Fully Aware	Moderatly Aware	Fully Aware	Fully Aware	Moderatly Aware	Fully Aware	Moderatly Aware	Fully Aware	Fully Aware	Fully Aware	Yes	No	No	No	No	No	Yes	Yes	No	No	No	No	No	Yes	No	No	Yes	Yes	Yes	No
85	Male	Montgomery	18-25	Bachelor's	Yes	No	No	Yes	Yes	Moderatly Aware	Fully Aware	Fully Aware	Moderatly Aware	Moderatly Aware	Moderatly Aware	Not Aware	Fully Aware	Not Aware	Moderatly Aware	Fully Aware	Moderatly Aware	Fully Aware	Fully Aware	Moderatly Aware	Fully Aware	Moderatly Aware	Fully Aware	Fully Aware	Fully Aware	Yes	No	No	No	No	No	Yes	Yes	No	No	No	No	No	Yes	No	No	Yes	Yes	Yes	No
86	Male	Montgomery	18-25	Bachelor's	Yes	No	No	Yes	Yes	Moderatly Aware	Moderatly Aware	Fully Aware	Moderatly Aware	Moderatly Aware	Moderatly Aware	Not Aware	Fully Aware	Not Aware	Moderatly Aware	Fully Aware	Moderatly Aware	Fully Aware	Fully Aware	Moderatly Aware	Fully Aware	Moderatly Aware	Fully Aware	Fully Aware	Fully Aware	Yes	No	No	No	No	No	Yes	Yes	No	No	No	No	No	Yes	No	No	Yes	Yes	Yes	No
87	Male	Montgomery	18-25	Bachelor's	Yes	No	No	Yes	Yes	Moderatly Aware	Moderatly Aware	Fully Aware	Moderatly Aware	Moderatly Aware	Moderatly Aware	Not Aware	Fully Aware	Not Aware	Moderatly Aware	Fully Aware	Moderatly Aware	Fully Aware	Fully Aware	Moderatly Aware	Fully Aware	Moderatly Aware	Fully Aware	Fully Aware	Fully Aware	Yes	No	No	No	No	No	Yes	Yes	No	No	No	No	No	Yes	No	No	Yes	Yes	Yes	No
88	Male	Montgomery	18-25	Bachelor's	Yes	No	No	Yes	Yes	Moderatly Aware	Moderatly Aware	Fully Aware	Moderatly Aware	Moderatly Aware	Moderatly Aware	Not Aware	Fully Aware	Not Aware	Moderatly Aware	Fully Aware	Moderatly Aware	Fully Aware	Fully Aware	Moderatly Aware	Fully Aware	Moderatly Aware	Fully Aware	Fully Aware	Fully Aware	Yes	No	No	No	No	No	Yes	Yes	No	No	No	No	No	Yes	No	No	Yes	Yes	Yes	No
89	Male	Montgomery	18-25	Bachelor's	Yes	No	No	Yes	Yes	Moderatly Aware	Moderatly Aware	Fully Aware	Moderatly Aware	Moderatly Aware	Moderatly Aware	Not Aware	Fully Aware	Not Aware	Moderatly Aware	Fully Aware	Moderatly Aware	Fully Aware	Fully Aware	Moderatly Aware	Fully Aware	Moderatly Aware	Fully Aware	Fully Aware	Fully Aware	Yes	No	No	No	No	No	Yes	Yes	No	No	No	No	No	Yes	No	No	Yes	Yes	Yes	No
90	Male	Montgomery	18-25	Bachelor's	Yes	No	No	Yes	Yes	Moderatly Aware	Moderatly Aware	Fully Aware	Moderatly Aware	Moderatly Aware	Moderatly Aware	Not Aware	Fully Aware	Not Aware	Moderatly Aware	Fully Aware	Moderatly Aware	Fully Aware	Fully Aware	Moderatly Aware	Fully Aware	Moderatly Aware	Fully Aware	Fully Aware	Fully Aware	Yes	No	No	No	No	No	Yes	Yes	No	No	No	No	No	Yes	No	No	Yes	Yes	Yes	No
91	Male	Montgomery	18-25	Bachelor's	Yes	No	No	No	Yes	Moderatly Aware	Moderatly Aware	Fully Aware	Moderatly Aware	Moderatly Aware	Moderatly Aware	Not Aware	Fully Aware	Not Aware	Moderatly Aware	Fully Aware	Moderatly Aware	Fully Aware	Fully Aware	Moderatly Aware	Fully Aware	Moderatly Aware	Fully Aware	Fully Aware	Fully Aware	Yes	No	No	No	No	No	Yes	Yes	No	No	No	No	No	Yes	No	No	Yes	Yes	Yes	No
92	Male	Montgomery	18-25	Bachelor's	Yes	No	No	No	Yes	Moderatly Aware	Moderatly Aware	Fully Aware	Moderatly Aware	Moderatly Aware	Moderatly Aware	Not Aware	Fully Aware	Not Aware	Moderatly Aware	Fully Aware	Moderatly Aware	Fully Aware	Fully Aware	Moderatly Aware	Fully Aware	Moderatly Aware	Fully Aware	Fully Aware	Fully Aware	Yes	No	No	No	No	No	Yes	Yes	No	No	No	No	No	Yes	No	No	Yes	Yes	Yes	No
93	Male	Montgomery	18-25	Bachelor's	Yes	No	No	No	Yes	Moderatly Aware	Moderatly Aware	Fully Aware	Moderatly Aware	Moderatly Aware	Moderatly Aware	Not Aware	Fully Aware	Not Aware	Moderatly Aware	Fully Aware	Moderatly Aware	Fully Aware	Fully Aware	Moderatly Aware	Fully Aware	Moderatly Aware	Fully Aware	Fully Aware	Fully Aware	Yes	No	No	No	No	No	Yes	Yes	No	No	No	No	No	Yes	No	No	No	Yes	Yes	No
94	Male	Montgomery	18-25	Bachelor's	Yes	No	No	No	Yes	Moderatly Aware	Moderatly Aware	Fully Aware	Moderatly Aware	Moderatly Aware	Moderatly Aware	Not Aware	Fully Aware	Not Aware	Moderatly Aware	Fully Aware	Moderatly Aware	Fully Aware	Fully Aware	Moderatly Aware	Fully Aware	Moderatly Aware	Fully Aware	Fully Aware	Fully Aware	Yes	No	No	No	No	No	Yes	Yes	No	No	No	No	No	Yes	No	No	No	Yes	Yes	No
95	Male	Montgomery	18-25	Bachelor's	Yes	No	No	No	Yes	Moderatly Aware	Moderatly Aware	Fully Aware	Moderatly Aware	Moderatly Aware	Moderatly Aware	Not Aware	Fully Aware	Not Aware	Moderatly Aware	Fully Aware	Moderatly Aware	Fully Aware	Fully Aware	Moderatly Aware	Fully Aware	Fully Aware	Fully Aware	Fully Aware	Fully Aware	Yes	No	No	No	No	No	Yes	Yes	No	No	No	No	No	Yes	No	No	No	Yes	Yes	No
96	Male	Montgomery	18-25	Bachelor's	Yes	No	No	No	Yes	Moderatly Aware	Moderatly Aware	Fully Aware	Moderatly Aware	Moderatly Aware	Moderatly Aware	Not Aware	Fully Aware	Not Aware	Moderatly Aware	Fully Aware	Moderatly Aware	Fully Aware	Fully Aware	Moderatly Aware	Fully Aware	Fully Aware	Fully Aware	Fully Aware	Fully Aware	Yes	No	No	No	No	No	Yes	Yes	No	No	No	No	No	Yes	No	No	No	Yes	Yes	No
97	Male	Montgomery	18-25	Bachelor's	Yes	No	No	No	Yes	Moderatly Aware	Moderatly Aware	Fully Aware	Moderatly Aware	Moderatly Aware	Moderatly Aware	Not Aware	Fully Aware	Not Aware	Moderatly Aware	Fully Aware	Moderatly Aware	Fully Aware	Fully Aware	Moderatly Aware	Fully Aware	Fully Aware	Fully Aware	Fully Aware	Fully Aware	Yes	No	No	No	No	No	Yes	Yes	No	No	No	No	No	Yes	No	No	No	Yes	Yes	No
98	Male	Montgomery	18-25	Bachelor's	Yes	No	No	No	Yes	Moderatly Aware	Moderatly Aware	Fully Aware	Moderatly Aware	Moderatly Aware	Moderatly Aware	Not Aware	Fully Aware	Not Aware	Moderatly Aware	Fully Aware	Moderatly Aware	Fully Aware	Fully Aware	Moderatly Aware	Fully Aware	Fully Aware	Fully Aware	Fully Aware	Fully Aware	Yes	No	No	No	No	No	Yes	Yes	No	No	No	No	No	Yes	No	No	No	Yes	Yes	No
99	Male	Montgomery	18-25	Bachelor's	Yes	No	Yes	No	Yes	Moderatly Aware	Moderatly Aware	Fully Aware	Moderatly Aware	Moderatly Aware	Not Aware	Not Aware	Fully Aware	Not Aware	Moderatly Aware	Fully Aware	Moderatly Aware	Fully Aware	Fully Aware	Moderatly Aware	Fully Aware	Fully Aware	Fully Aware	Fully Aware	Fully Aware	Yes	No	No	No	No	No	Yes	Yes	Yes	No	No	No	No	Yes	No	No	Yes	No	No	Yes
100	Male	Montgomery	18-25	Bachelor's	Yes	No	Yes	No	Yes	Moderatly Aware	Moderatly Aware	Fully Aware	Moderatly Aware	Moderatly Aware	Not Aware	Not Aware	Fully Aware	Not Aware	Moderatly Aware	Fully Aware	Moderatly Aware	Fully Aware	Fully Aware	Moderatly Aware	Fully Aware	Fully Aware	Fully Aware	Fully Aware	Fully Aware	Yes	No	No	No	No	No	Yes	Yes	Yes	No	No	No	No	Yes	No	No	Yes	No	No	Yes
101	Male	Montgomery	18-25	Bachelor's	Yes	No	Yes	No	Yes	Moderatly Aware	Moderatly Aware	Not Aware	Not Aware	Moderatly Aware	Not Aware	Moderatly Aware	Fully Aware	Not Aware	Moderatly Aware	Fully Aware	Moderatly Aware	Moderatly Aware	Fully Aware	Moderatly Aware	Fully Aware	Fully Aware	Fully Aware	Fully Aware	Fully Aware	No	No	No	No	No	No	Yes	Yes	Yes	No	No	No	No	Yes	No	No	Yes	No	No	Yes
102	Male	Montgomery	18-25	Bachelor's	Yes	No	Yes	No	Yes	Moderatly Aware	Moderatly Aware	Not Aware	Not Aware	Moderatly Aware	Not Aware	Moderatly Aware	Fully Aware	Not Aware	Moderatly Aware	Fully Aware	Moderatly Aware	Moderatly Aware	Fully Aware	Fully Aware	Fully Aware	Fully Aware	Fully Aware	Fully Aware	Fully Aware	No	No	No	No	No	No	Yes	Yes	Yes	No	No	No	No	Yes	No	No	Yes	No	No	Yes
103	Male	Montgomery	18-25	Bachelor's	Yes	No	Yes	No	Yes	Moderatly Aware	Moderatly Aware	Not Aware	Not Aware	Moderatly Aware	Not Aware	Moderatly Aware	Fully Aware	Not Aware	Moderatly Aware	Fully Aware	Moderatly Aware	Moderatly Aware	Fully Aware	Fully Aware	Fully Aware	Fully Aware	Fully Aware	Fully Aware	Fully Aware	No	No	No	No	No	No	Yes	Yes	Yes	No	No	No	No	Yes	No	No	Yes	No	No	Yes
104	Male	Montgomery	18-25	Bachelor's	Yes	No	Yes	No	Yes	Moderatly Aware	Moderatly Aware	Not Aware	Not Aware	Moderatly Aware	Not Aware	Moderatly Aware	Fully Aware	Fully Aware	Moderatly Aware	Fully Aware	Moderatly Aware	Moderatly Aware	Fully Aware	Fully Aware	Fully Aware	Fully Aware	Fully Aware	Fully Aware	Fully Aware	No	No	No	No	No	No	Yes	Yes	Yes	No	No	No	No	Yes	No	No	Yes	No	No	Yes
105	Male	Montgomery	18-25	Bachelor's	Yes	No	Yes	No	Yes	Moderatly Aware	Moderatly Aware	Not Aware	Not Aware	Moderatly Aware	Not Aware	Moderatly Aware	Fully Aware	Fully Aware	Moderatly Aware	Fully Aware	Moderatly Aware	Moderatly Aware	Fully Aware	Fully Aware	Fully Aware	Fully Aware	Fully Aware	Fully Aware	Fully Aware	No	No	No	No	No	No	Yes	Yes	Yes	No	No	No	No	Yes	No	No	Yes	No	No	Yes
106	Male	Montgomery	18-25	Bachelor's	Yes	No	Yes	No	Yes	Moderatly Aware	Moderatly Aware	Not Aware	Not Aware	Moderatly Aware	Not Aware	Moderatly Aware	Fully Aware	Fully Aware	Moderatly Aware	Fully Aware	Not Aware	Moderatly Aware	Fully Aware	Fully Aware	Fully Aware	Fully Aware	Fully Aware	Fully Aware	Fully Aware	No	No	No	No	No	No	Yes	Yes	Yes	No	No	No	No	Yes	No	No	Yes	No	No	Yes
107	Male	Montgomery	18-25	Bachelor's	Yes	No	Yes	No	Yes	Moderatly Aware	Moderatly Aware	Not Aware	Not Aware	Moderatly Aware	Not Aware	Moderatly Aware	Fully Aware	Fully Aware	Moderatly Aware	Fully Aware	Not Aware	Moderatly Aware	Fully Aware	Fully Aware	Fully Aware	Fully Aware	Fully Aware	Fully Aware	Fully Aware	No	No	No	No	No	No	Yes	Yes	Yes	No	No	No	No	Yes	No	No	Yes	No	No	Yes
108	Male	Montgomery	18-25	Bachelor's	Yes	No	Yes	No	Yes	Moderatly Aware	Moderatly Aware	Not Aware	Not Aware	Moderatly Aware	Not Aware	Moderatly Aware	Fully Aware	Fully Aware	Moderatly Aware	Fully Aware	Not Aware	Moderatly Aware	Fully Aware	Fully Aware	Fully Aware	Fully Aware	Fully Aware	Fully Aware	Fully Aware	No	No	No	No	No	No	Yes	Yes	Yes	No	No	No	No	Yes	No	No	Yes	No	No	Yes
109	Male	Montgomery	18-25	Bachelor's	Yes	No	Yes	No	Yes	Moderatly Aware	Moderatly Aware	Not Aware	Not Aware	Moderatly Aware	Not Aware	Moderatly Aware	Fully Aware	Fully Aware	Moderatly Aware	Fully Aware	Not Aware	Moderatly Aware	Fully Aware	Fully Aware	Fully Aware	Fully Aware	Fully Aware	Fully Aware	Fully Aware	No	No	No	No	No	No	Yes	Yes	Yes	No	No	No	No	Yes	No	No	Yes	No	No	Yes
110	Male	Montgomery	18-25	Bachelor's	Yes	No	Yes	No	Yes	Moderatly Aware	Moderatly Aware	Not Aware	Not Aware	Moderatly Aware	Not Aware	Moderatly Aware	Fully Aware	Fully Aware	Moderatly Aware	Fully Aware	Not Aware	Moderatly Aware	Fully Aware	Fully Aware	Fully Aware	Fully Aware	Fully Aware	Fully Aware	Fully Aware	No	No	No	No	No	No	Yes	Yes	Yes	No	No	No	No	Yes	No	No	Yes	No	No	Yes
111	Male	Montgomery	18-25	Bachelor's	Yes	No	Yes	No	Yes	Moderatly Aware	Moderatly Aware	Not Aware	Not Aware	Moderatly Aware	Not Aware	Moderatly Aware	Fully Aware	Fully Aware	Moderatly Aware	Fully Aware	Not Aware	Moderatly Aware	Fully Aware	Fully Aware	Fully Aware	Fully Aware	Fully Aware	Fully Aware	Fully Aware	No	No	No	No	No	No	Yes	Yes	Yes	No	No	No	No	Yes	No	No	Yes	No	No	Yes
112	Male	Montgomery	18-25	Bachelor's	Yes	No	Yes	No	Yes	Moderatly Aware	Moderatly Aware	Not Aware	Not Aware	Moderatly Aware	Not Aware	Moderatly Aware	Fully Aware	Fully Aware	Moderatly Aware	Fully Aware	Not Aware	Moderatly Aware	Fully Aware	Fully Aware	Fully Aware	Fully Aware	Fully Aware	Fully Aware	Fully Aware	No	No	No	No	No	No	Yes	Yes	Yes	No	No	No	No	Yes	No	No	Yes	No	No	Yes
113	Male	Montgomery	18-25	Bachelor's	Yes	No	Yes	No	Yes	Moderatly Aware	Moderatly Aware	Not Aware	Not Aware	Moderatly Aware	Not Aware	Moderatly Aware	Fully Aware	Fully Aware	Moderatly Aware	Fully Aware	Not Aware	Moderatly Aware	Fully Aware	Fully Aware	Fully Aware	Fully Aware	Fully Aware	Fully Aware	Fully Aware	No	No	No	No	No	No	Yes	Yes	Yes	No	No	No	No	Yes	No	No	Yes	No	No	Yes
114	Male	Montgomery	18-25	Bachelor's	Yes	No	Yes	No	Yes	Moderatly Aware	Moderatly Aware	Not Aware	Not Aware	Moderatly Aware	Not Aware	Moderatly Aware	Fully Aware	Fully Aware	Moderatly Aware	Fully Aware	Not Aware	Moderatly Aware	Fully Aware	Fully Aware	Fully Aware	Fully Aware	Fully Aware	Fully Aware	Fully Aware	No	No	No	No	No	No	Yes	Yes	Yes	No	No	No	No	Yes	No	No	Yes	No	No	Yes
115	Male	Montgomery	18-25	Bachelor's	Yes	No	Yes	No	Yes	Moderatly Aware	Moderatly Aware	Not Aware	Not Aware	Moderatly Aware	Not Aware	Moderatly Aware	Fully Aware	Fully Aware	Moderatly Aware	Fully Aware	Not Aware	Moderatly Aware	Fully Aware	Fully Aware	Fully Aware	Fully Aware	Fully Aware	Fully Aware	Fully Aware	No	No	No	No	No	No	Yes	Yes	Yes	No	No	No	No	Yes	No	No	Yes	No	No	Yes
116	Male	Montgomery	18-25	Bachelor's	Yes	No	Yes	No	Yes	Moderatly Aware	Moderatly Aware	Not Aware	Not Aware	Moderatly Aware	Not Aware	Moderatly Aware	Fully Aware	Fully Aware	Moderatly Aware	Fully Aware	Not Aware	Moderatly Aware	Fully Aware	Fully Aware	Fully Aware	Fully Aware	Fully Aware	Fully Aware	Fully Aware	No	No	No	No	No	No	Yes	Yes	Yes	No	No	No	No	Yes	No	No	Yes	No	No	Yes
117	Male	Montgomery	18-25	Bachelor's	Yes	No	Yes	No	Yes	Moderatly Aware	Moderatly Aware	Not Aware	Not Aware	Moderatly Aware	Not Aware	Moderatly Aware	Fully Aware	Fully Aware	Moderatly Aware	Fully Aware	Not Aware	Moderatly Aware	Fully Aware	Fully Aware	Fully Aware	Fully Aware	Fully Aware	Fully Aware	Fully Aware	No	No	No	No	No	No	Yes	Yes	Yes	No	No	No	No	Yes	No	No	Yes	No	No	Yes
118	Male	Montgomery	18-25	Bachelor's	Yes	No	Yes	No	Yes	Moderatly Aware	Moderatly Aware	Not Aware	Not Aware	Moderatly Aware	Not Aware	Moderatly Aware	Fully Aware	Fully Aware	Fully Aware	Fully Aware	Not Aware	Moderatly Aware	Fully Aware	Fully Aware	Fully Aware	Fully Aware	Fully Aware	Fully Aware	Fully Aware	No	No	No	No	No	No	Yes	Yes	Yes	No	No	No	No	Yes	No	No	Yes	No	No	Yes
119	Male	Montgomery	18-25	Bachelor's	Yes	No	Yes	No	Yes	Moderatly Aware	Moderatly Aware	Not Aware	Not Aware	Moderatly Aware	Not Aware	Moderatly Aware	Fully Aware	Fully Aware	Fully Aware	Fully Aware	Not Aware	Moderatly Aware	Fully Aware	Fully Aware	Fully Aware	Fully Aware	Fully Aware	Fully Aware	Fully Aware	No	No	No	No	No	No	Yes	Yes	Yes	No	No	No	No	Yes	No	No	Yes	No	No	Yes
120	Male	Montgomery	18-25	Bachelor's	Yes	No	Yes	No	Yes	Moderatly Aware	Moderatly Aware	Not Aware	Not Aware	Moderatly Aware	Not Aware	Moderatly Aware	Fully Aware	Fully Aware	Fully Aware	Fully Aware	Not Aware	Moderatly Aware	Fully Aware	Fully Aware	Fully Aware	Fully Aware	Fully Aware	Fully Aware	Fully Aware	No	No	No	No	No	No	Yes	Yes	Yes	No	No	No	No	Yes	No	No	Yes	No	No	Yes
121	Male	Montgomery	26-35	Bachelor's	Yes	No	Yes	No	Yes	Moderatly Aware	Moderatly Aware	Not Aware	Fully Aware	Moderatly Aware	Not Aware	Fully Aware	Fully Aware	Fully Aware	Fully Aware	Fully Aware	Not Aware	Moderatly Aware	Fully Aware	Fully Aware	Fully Aware	Fully Aware	Fully Aware	Fully Aware	Fully Aware	No	No	No	No	No	No	Yes	Yes	Yes	No	No	No	No	Yes	No	No	Yes	No	No	Yes
122	Male	Montgomery	26-35	Bachelor's	Yes	No	Yes	No	Yes	Moderatly Aware	Moderatly Aware	Not Aware	Fully Aware	Moderatly Aware	Not Aware	Fully Aware	Fully Aware	Fully Aware	Fully Aware	Fully Aware	Not Aware	Moderatly Aware	Fully Aware	Fully Aware	Fully Aware	Fully Aware	Fully Aware	Fully Aware	Fully Aware	No	No	No	No	No	No	Yes	Yes	Yes	No	No	No	No	Yes	No	No	Yes	No	No	Yes
123	Male	Montgomery	26-35	Bachelor's	Yes	No	Yes	No	Yes	Moderatly Aware	Moderatly Aware	Not Aware	Fully Aware	Moderatly Aware	Not Aware	Fully Aware	Fully Aware	Fully Aware	Fully Aware	Fully Aware	Not Aware	Moderatly Aware	Fully Aware	Fully Aware	Fully Aware	Fully Aware	Fully Aware	Fully Aware	Fully Aware	No	No	No	No	No	No	Yes	Yes	Yes	No	No	No	No	Yes	No	No	Yes	No	No	Yes
124	Male	Montgomery	26-35	Bachelor's	Yes	No	Yes	No	Yes	Moderatly Aware	Moderatly Aware	Not Aware	Fully Aware	Moderatly Aware	Not Aware	Fully Aware	Fully Aware	Fully Aware	Fully Aware	Fully Aware	Not Aware	Moderatly Aware	Fully Aware	Fully Aware	Fully Aware	Fully Aware	Fully Aware	Fully Aware	Fully Aware	No	No	No	No	No	No	Yes	Yes	Yes	No	No	No	No	Yes	No	No	Yes	No	No	Yes
125	Male	Montgomery	26-35	Bachelor's	Yes	No	Yes	No	Yes	Moderatly Aware	Moderatly Aware	Not Aware	Fully Aware	Moderatly Aware	Not Aware	Fully Aware	Fully Aware	Fully Aware	Fully Aware	Fully Aware	Not Aware	Moderatly Aware	Fully Aware	Fully Aware	Fully Aware	Fully Aware	Fully Aware	Fully Aware	Fully Aware	No	No	No	No	No	No	Yes	Yes	Yes	No	No	No	No	Yes	No	No	Yes	No	No	Yes
126	Male	Montgomery	26-35	Bachelor's	Yes	No	Yes	No	Yes	Fully Aware	Not Aware	Not Aware	Fully Aware	Moderatly Aware	Not Aware	Fully Aware	Fully Aware	Fully Aware	Fully Aware	Fully Aware	Not Aware	Moderatly Aware	Fully Aware	Fully Aware	Fully Aware	Fully Aware	Fully Aware	Fully Aware	Fully Aware	No	No	No	No	No	No	Yes	Yes	Yes	No	No	No	No	Yes	No	No	Yes	No	No	Yes
127	Male	Montgomery	26-35	Bachelor's	Yes	No	Yes	No	Yes	Fully Aware	Not Aware	Not Aware	Fully Aware	Moderatly Aware	Not Aware	Fully Aware	Fully Aware	Fully Aware	Fully Aware	Fully Aware	Not Aware	Moderatly Aware	Fully Aware	Fully Aware	Fully Aware	Fully Aware	Fully Aware	Fully Aware	Fully Aware	No	No	No	No	No	No	Yes	Yes	Yes	No	No	No	No	Yes	No	No	Yes	No	No	Yes
128	Male	Montgomery	26-35	Bachelor's	Yes	No	Yes	No	Yes	Fully Aware	Not Aware	Not Aware	Fully Aware	Moderatly Aware	Not Aware	Fully Aware	Fully Aware	Fully Aware	Fully Aware	Fully Aware	Not Aware	Moderatly Aware	Fully Aware	Fully Aware	Fully Aware	Fully Aware	Fully Aware	Fully Aware	Fully Aware	No	No	No	No	No	No	Yes	Yes	Yes	No	No	No	No	Yes	No	No	Yes	No	No	Yes
129	Male	Montgomery	26-35	Bachelor's	Yes	No	Yes	No	Yes	Fully Aware	Not Aware	Not Aware	Fully Aware	Moderatly Aware	Not Aware	Fully Aware	Fully Aware	Fully Aware	Fully Aware	Fully Aware	Not Aware	Moderatly Aware	Fully Aware	Fully Aware	Fully Aware	Fully Aware	Fully Aware	Fully Aware	Fully Aware	No	No	No	No	No	No	Yes	Yes	Yes	No	No	No	No	Yes	No	No	Yes	No	No	Yes
130	Male	Montgomery	26-35	Bachelor's	Yes	No	Yes	No	Yes	Fully Aware	Not Aware	Not Aware	Fully Aware	Moderatly Aware	Not Aware	Fully Aware	Fully Aware	Fully Aware	Fully Aware	Fully Aware	Not Aware	Moderatly Aware	Fully Aware	Fully Aware	Fully Aware	Fully Aware	Fully Aware	Fully Aware	Fully Aware	No	No	No	No	No	No	Yes	Yes	Yes	No	No	No	No	Yes	No	No	Yes	No	No	Yes
131	Male	UCP	26-35	Bachelor's	Yes	No	Yes	No	Yes	Fully Aware	Not Aware	Not Aware	Fully Aware	Moderatly Aware	Not Aware	Fully Aware	Fully Aware	Fully Aware	Fully Aware	Fully Aware	Not Aware	Moderatly Aware	Fully Aware	Fully Aware	Fully Aware	Fully Aware	Fully Aware	Fully Aware	Fully Aware	No	No	No	No	No	No	Yes	Yes	Yes	No	No	No	No	Yes	No	No	Yes	No	No	Yes
132	Male	UCP	26-35	Bachelor's	Yes	No	Yes	No	Yes	Fully Aware	Not Aware	Not Aware	Fully Aware	Moderatly Aware	Not Aware	Fully Aware	Fully Aware	Fully Aware	Fully Aware	Fully Aware	Not Aware	Moderatly Aware	Fully Aware	Fully Aware	Fully Aware	Fully Aware	Fully Aware	Fully Aware	Fully Aware	No	No	No	No	No	No	Yes	Yes	Yes	No	No	No	No	Yes	No	No	Yes	No	No	Yes
133	Male	UCP	26-35	Bachelor's	Yes	No	Yes	No	Yes	Fully Aware	Not Aware	Not Aware	Fully Aware	Moderatly Aware	Not Aware	Fully Aware	Fully Aware	Fully Aware	Fully Aware	Fully Aware	Not Aware	Moderatly Aware	Fully Aware	Fully Aware	Fully Aware	Fully Aware	Fully Aware	Fully Aware	Fully Aware	No	No	No	No	No	No	Yes	Yes	Yes	No	No	No	No	Yes	No	No	Yes	No	No	Yes
134	Male	UCP	26-35	Bachelor's	Yes	No	Yes	No	Yes	Fully Aware	Not Aware	Not Aware	Fully Aware	Moderatly Aware	Not Aware	Fully Aware	Fully Aware	Fully Aware	Fully Aware	Fully Aware	Not Aware	Moderatly Aware	Fully Aware	Fully Aware	Fully Aware	Fully Aware	Fully Aware	Fully Aware	Fully Aware	No	No	No	No	No	No	Yes	Yes	Yes	No	No	No	No	Yes	No	No	Yes	No	No	Yes
135	Male	UCP	26-35	Bachelor's	Yes	No	Yes	No	Yes	Fully Aware	Not Aware	Not Aware	Fully Aware	Moderatly Aware	Not Aware	Fully Aware	Fully Aware	Fully Aware	Fully Aware	Fully Aware	Not Aware	Moderatly Aware	Fully Aware	Fully Aware	Fully Aware	Fully Aware	Fully Aware	Fully Aware	Fully Aware	No	No	No	No	No	No	Yes	Yes	Yes	No	No	No	No	Yes	No	No	Yes	No	No	Yes
136	Male	UCP	26-35	Bachelor's	Yes	No	Yes	No	Yes	Fully Aware	Not Aware	Not Aware	Fully Aware	Moderatly Aware	Not Aware	Fully Aware	Fully Aware	Fully Aware	Fully Aware	Fully Aware	Not Aware	Moderatly Aware	Fully Aware	Fully Aware	Fully Aware	Fully Aware	Fully Aware	Fully Aware	Fully Aware	No	No	No	No	No	No	Yes	Yes	Yes	No	No	No	No	Yes	No	No	Yes	No	No	Yes
137	Male	UCP	26-35	Bachelor's	No	No	Yes	No	Yes	Fully Aware	Not Aware	Not Aware	Fully Aware	Moderatly Aware	Not Aware	Fully Aware	Fully Aware	Fully Aware	Fully Aware	Fully Aware	Not Aware	Moderatly Aware	Fully Aware	Fully Aware	Fully Aware	Fully Aware	Fully Aware	Fully Aware	Fully Aware	No	No	No	No	No	No	Yes	Yes	Yes	No	No	No	No	Yes	No	No	Yes	No	No	Yes
138	Male	UCP	26-35	Bachelor's	No	No	Yes	No	Yes	Fully Aware	Not Aware	Not Aware	Fully Aware	Moderatly Aware	Not Aware	Fully Aware	Fully Aware	Fully Aware	Fully Aware	Fully Aware	Not Aware	Moderatly Aware	Fully Aware	Fully Aware	Fully Aware	Fully Aware	Fully Aware	Fully Aware	Fully Aware	No	No	No	No	No	No	Yes	Yes	Yes	No	No	No	No	Yes	No	No	Yes	No	No	Yes
139	Male	UCP	26-35	Bachelor's	No	No	Yes	No	Yes	Fully Aware	Not Aware	Not Aware	Fully Aware	Moderatly Aware	Not Aware	Fully Aware	Fully Aware	Fully Aware	Fully Aware	Fully Aware	Not Aware	Moderatly Aware	Fully Aware	Fully Aware	Fully Aware	Fully Aware	Fully Aware	Fully Aware	Fully Aware	No	No	No	No	No	No	Yes	Yes	Yes	No	No	No	No	Yes	No	No	Yes	No	No	Yes
140	Male	UCP	26-35	Bachelor's	No	No	Yes	No	Yes	Fully Aware	Not Aware	Not Aware	Fully Aware	Moderatly Aware	Not Aware	Fully Aware	Fully Aware	Fully Aware	Fully Aware	Fully Aware	Not Aware	Moderatly Aware	Fully Aware	Fully Aware	Fully Aware	Fully Aware	Fully Aware	Fully Aware	Fully Aware	No	No	No	No	No	No	Yes	Yes	Yes	No	No	No	No	Yes	No	No	Yes	No	No	Yes
141	Male	UCP	26-35	Bachelor's	No	No	Yes	No	Yes	Fully Aware	Not Aware	Not Aware	Fully Aware	Moderatly Aware	Not Aware	Fully Aware	Fully Aware	Fully Aware	Fully Aware	Fully Aware	Not Aware	Moderatly Aware	Fully Aware	Fully Aware	Fully Aware	Fully Aware	Fully Aware	Fully Aware	Fully Aware	No	No	No	No	No	No	Yes	Yes	Yes	No	No	No	No	Yes	No	No	Yes	No	No	Yes
142	Male	UCP	26-35	Bachelor's	No	No	Yes	No	Yes	Fully Aware	Not Aware	Not Aware	Fully Aware	Moderatly Aware	Not Aware	Fully Aware	Fully Aware	Fully Aware	Fully Aware	Fully Aware	Not Aware	Moderatly Aware	Fully Aware	Fully Aware	Fully Aware	Fully Aware	Fully Aware	Fully Aware	Fully Aware	No	No	No	No	No	No	Yes	Yes	Yes	No	No	No	No	Yes	No	No	Yes	No	No	Yes
143	Male	UCP	26-35	Bachelor's	No	No	Yes	No	Yes	Fully Aware	Not Aware	Not Aware	Fully Aware	Moderatly Aware	Not Aware	Fully Aware	Fully Aware	Fully Aware	Fully Aware	Fully Aware	Not Aware	Moderatly Aware	Fully Aware	Fully Aware	Fully Aware	Fully Aware	Fully Aware	Fully Aware	Fully Aware	No	No	No	No	No	No	Yes	Yes	Yes	No	No	No	No	Yes	No	No	Yes	No	No	Yes
144	Male	UCP	26-35	Bachelor's	No	No	Yes	No	Yes	Fully Aware	Not Aware	Not Aware	Fully Aware	Moderatly Aware	Not Aware	Fully Aware	Fully Aware	Fully Aware	Fully Aware	Fully Aware	Not Aware	Moderatly Aware	Fully Aware	Fully Aware	Fully Aware	Fully Aware	Fully Aware	Fully Aware	Fully Aware	No	No	No	No	No	No	Yes	Yes	Yes	No	No	No	No	Yes	No	No	Yes	No	No	Yes
145	Male	UCP	26-35	Bachelor's	No	No	Yes	No	Yes	Fully Aware	Not Aware	Not Aware	Fully Aware	Moderatly Aware	Not Aware	Fully Aware	Fully Aware	Fully Aware	Fully Aware	Fully Aware	Fuuly Aware	Moderatly Aware	Fully Aware	Fully Aware	Fully Aware	Fully Aware	Fully Aware	Fully Aware	Fully Aware	No	No	No	No	No	No	Yes	Yes	Yes	No	No	No	No	Yes	No	No	Yes	No	No	Yes
146	Male	UCP	26-35	Bachelor's	No	No	Yes	No	Yes	Fully Aware	Not Aware	Not Aware	Fully Aware	Moderatly Aware	Not Aware	Fully Aware	Fully Aware	Fully Aware	Fully Aware	Fully Aware	Fuuly Aware	Moderatly Aware	Fully Aware	Fully Aware	Fully Aware	Fully Aware	Fully Aware	Fully Aware	Fully Aware	No	No	No	No	No	No	Yes	Yes	Yes	No	No	No	No	Yes	No	No	Yes	No	No	Yes
147	Male	UCP	26-35	Bachelor's	No	No	Yes	No	Yes	Fully Aware	Not Aware	Not Aware	Fully Aware	Moderatly Aware	Not Aware	Fully Aware	Fully Aware	Fully Aware	Fully Aware	Fully Aware	Fuuly Aware	Moderatly Aware	Fully Aware	Fully Aware	Fully Aware	Fully Aware	Fully Aware	Fully Aware	Fully Aware	No	No	No	No	No	No	Yes	Yes	Yes	No	No	No	No	Yes	No	No	Yes	No	No	Yes
148	Male	UCP	26-35	Bachelor's	No	No	Yes	No	Yes	Fully Aware	Not Aware	Not Aware	Fully Aware	Moderatly Aware	Not Aware	Fully Aware	Fully Aware	Fully Aware	Fully Aware	Fully Aware	Fuuly Aware	Moderatly Aware	Fully Aware	Fully Aware	Fully Aware	Fully Aware	Fully Aware	Fully Aware	Fully Aware	No	No	No	No	No	No	Yes	Yes	Yes	No	No	No	No	Yes	No	No	Yes	No	No	Yes
149	Male	UCP	26-35	Master's	No	Yes	Yes	Yes	Yes	Fully Aware	Not Aware	Not Aware	Fully Aware	Not Aware	Not Aware	Fully Aware	Fully Aware	Fully Aware	Fully Aware	Fully Aware	Fuuly Aware	Moderatly Aware	Fully Aware	Fully Aware	Fully Aware	Fully Aware	Fully Aware	Fully Aware	Fully Aware	No	No	No	No	No	No	Yes	Yes	Yes	No	Yes	No	No	Yes	No	No	No	Yes	Yes	No
150	Male	UCP	26-35	Master's	No	Yes	Yes	Yes	Yes	Fully Aware	Not Aware	Not Aware	Fully Aware	Not Aware	Not Aware	Fully Aware	Fully Aware	Fully Aware	Fully Aware	Fully Aware	Fuuly Aware	Moderatly Aware	Fully Aware	Fully Aware	Fully Aware	Fully Aware	Fully Aware	Fully Aware	Fully Aware	No	No	No	No	No	No	Yes	Yes	Yes	No	Yes	No	No	Yes	No	No	No	Yes	Yes	No
151	Male	UCP	26-35	Master's	No	Yes	Yes	Yes	Yes	Fully Aware	Not Aware	Moderatly Aware	Fully Aware	Not Aware	Not Aware	Fully Aware	Fully Aware	Fully Aware	Fully Aware	Fully Aware	Fuuly Aware	Moderatly Aware	Fully Aware	Fully Aware	Fully Aware	Fully Aware	Fully Aware	Fully Aware	Fully Aware	No	No	No	No	No	No	Yes	Yes	Yes	No	Yes	No	No	Yes	No	No	No	Yes	Yes	No
152	Male	UCP	26-35	Master's	No	Yes	Yes	Yes	Yes	Fully Aware	Not Aware	Moderatly Aware	Fully Aware	Not Aware	Not Aware	Fully Aware	Fully Aware	Fully Aware	Fully Aware	Fully Aware	Fuuly Aware	Moderatly Aware	Fully Aware	Fully Aware	Fully Aware	Fully Aware	Fully Aware	Fully Aware	Fully Aware	No	No	No	No	No	No	Yes	Yes	Yes	No	Yes	No	No	Yes	No	No	No	Yes	Yes	No
153	Male	UCP	26-35	Master's	No	Yes	Yes	Yes	Yes	Fully Aware	Not Aware	Moderatly Aware	Fully Aware	Not Aware	Not Aware	Fully Aware	Fully Aware	Fully Aware	Fully Aware	Fully Aware	Fuuly Aware	Moderatly Aware	Fully Aware	Fully Aware	Fully Aware	Fully Aware	Fully Aware	Fully Aware	Fully Aware	No	No	No	No	No	No	Yes	Yes	Yes	No	Yes	No	No	Yes	No	No	No	Yes	Yes	No
154	Male	UCP	26-35	Master's	No	Yes	Yes	Yes	Yes	Fully Aware	Not Aware	Moderatly Aware	Fully Aware	Not Aware	Not Aware	Fully Aware	Fully Aware	Fully Aware	Fully Aware	Fully Aware	Fuuly Aware	Moderatly Aware	Fully Aware	Fully Aware	Fully Aware	Fully Aware	Fully Aware	Fully Aware	Fully Aware	No	No	No	No	No	No	Yes	Yes	Yes	No	Yes	No	No	Yes	No	No	No	Yes	Yes	No
155	Male	UCP	26-35	Master's	No	Yes	Yes	Yes	Yes	Fully Aware	Not Aware	Moderatly Aware	Fully Aware	Not Aware	Not Aware	Fully Aware	Fully Aware	Fully Aware	Fully Aware	Fully Aware	Fuuly Aware	Moderatly Aware	Fully Aware	Fully Aware	Fully Aware	Fully Aware	Fully Aware	Fully Aware	Fully Aware	No	No	No	No	No	No	Yes	Yes	Yes	No	Yes	No	No	Yes	No	No	No	Yes	Yes	No
156	Male	UCP	26-35	Master's	No	Yes	Yes	Yes	Yes	Fully Aware	Not Aware	Moderatly Aware	Fully Aware	Not Aware	Not Aware	Fully Aware	Fully Aware	Fully Aware	Fully Aware	Fully Aware	Fuuly Aware	Moderatly Aware	Fully Aware	Fully Aware	Fully Aware	Fully Aware	Fully Aware	Fully Aware	Fully Aware	No	No	No	No	No	No	Yes	Yes	Yes	No	Yes	No	No	Yes	No	No	No	Yes	Yes	No
157	Male	UCP	26-35	Master's	No	Yes	Yes	Yes	Yes	Fully Aware	Not Aware	Moderatly Aware	Fully Aware	Not Aware	Not Aware	Fully Aware	Fully Aware	Fully Aware	Fully Aware	Fully Aware	Fuuly Aware	Moderatly Aware	Fully Aware	Fully Aware	Fully Aware	Fully Aware	Fully Aware	Fully Aware	Fully Aware	No	No	No	No	No	No	Yes	Yes	Yes	No	Yes	No	No	Yes	No	No	No	Yes	Yes	No
158	Male	UCP	26-35	Master's	No	Yes	Yes	Yes	Yes	Fully Aware	Not Aware	Moderatly Aware	Fully Aware	Not Aware	Not Aware	Fully Aware	Fully Aware	Fully Aware	Fully Aware	Fully Aware	Fuuly Aware	Moderatly Aware	Fully Aware	Fully Aware	Fully Aware	Fully Aware	Fully Aware	Fully Aware	Fully Aware	No	No	No	No	No	No	Yes	Yes	Yes	No	Yes	No	No	Yes	No	No	No	Yes	No	No
159	Male	UCP	26-35	Master's	No	Yes	Yes	Yes	Yes	Fully Aware	Not Aware	Moderatly Aware	Fully Aware	Not Aware	Not Aware	Fully Aware	Fully Aware	Fully Aware	Fully Aware	Fully Aware	Fuuly Aware	Moderatly Aware	Fully Aware	Fully Aware	Fully Aware	Fully Aware	Fully Aware	Fully Aware	Fully Aware	No	No	No	No	No	No	Yes	Yes	Yes	No	Yes	No	No	Yes	No	No	No	Yes	No	No
160	Male	UCP	26-35	Master's	No	Yes	Yes	Yes	Yes	Fully Aware	Not Aware	Moderatly Aware	Fully Aware	Not Aware	Not Aware	Fully Aware	Fully Aware	Fully Aware	Fully Aware	Fully Aware	Fuuly Aware	Moderatly Aware	Fully Aware	Fully Aware	Fully Aware	Fully Aware	Fully Aware	Fully Aware	Fully Aware	No	No	No	No	No	No	Yes	Yes	Yes	No	Yes	No	No	Yes	No	No	No	Yes	No	No
161	Male	UCP	36-45	Master's	No	Yes	Yes	Yes	Yes	Fully Aware	Not Aware	Moderatly Aware	Fully Aware	Not Aware	Not Aware	Fully Aware	Fully Aware	Fully Aware	Fully Aware	Fully Aware	Fuuly Aware	Moderatly Aware	Fully Aware	Fully Aware	Fully Aware	Fully Aware	Fully Aware	Fully Aware	Fully Aware	No	No	No	No	No	No	Yes	Yes	Yes	No	Yes	No	No	Yes	No	No	No	Yes	No	No
162	Male	UCP	36-45	Master's	No	Yes	Yes	Yes	Yes	Fully Aware	Not Aware	Moderatly Aware	Fully Aware	Not Aware	Not Aware	Fully Aware	Fully Aware	Fully Aware	Fully Aware	Fully Aware	Fuuly Aware	Moderatly Aware	Fully Aware	Fully Aware	Fully Aware	Fully Aware	Fully Aware	Fully Aware	Fully Aware	No	No	No	No	No	No	Yes	Yes	Yes	No	Yes	No	No	Yes	No	No	No	Yes	No	No
163	Male	UCP	36-45	Master's	No	Yes	Yes	Yes	Yes	Fully Aware	Not Aware	Moderatly Aware	Fully Aware	Not Aware	Not Aware	Fully Aware	Fully Aware	Fully Aware	Fully Aware	Fully Aware	Fuuly Aware	Moderatly Aware	Fully Aware	Fully Aware	Fully Aware	Fully Aware	Fully Aware	Fully Aware	Fully Aware	No	No	No	No	No	No	Yes	Yes	Yes	No	Yes	No	No	Yes	No	No	No	Yes	No	No
164	Male	UCP	36-45	Master's	No	Yes	Yes	Yes	Yes	Fully Aware	Not Aware	Moderatly Aware	Fully Aware	Not Aware	Not Aware	Fully Aware	Fully Aware	Fully Aware	Fully Aware	Fully Aware	Fuuly Aware	Moderatly Aware	Fully Aware	Fully Aware	Fully Aware	Fully Aware	Fully Aware	Fully Aware	Fully Aware	No	No	No	No	No	No	Yes	Yes	Yes	No	Yes	No	No	Yes	No	No	No	Yes	No	No
165	Male	UCP	36-45	Master's	No	Yes	Yes	Yes	Yes	Fully Aware	Not Aware	Moderatly Aware	Fully Aware	Not Aware	Not Aware	Fully Aware	Fully Aware	Fully Aware	Fully Aware	Fully Aware	Fuuly Aware	Moderatly Aware	Fully Aware	Fully Aware	Fully Aware	Fully Aware	Fully Aware	Fully Aware	Fully Aware	No	No	No	No	No	No	Yes	Yes	Yes	No	Yes	No	No	Yes	No	No	No	Yes	No	No
166	Male	UCP	36-45	Master's	No	Yes	Yes	Yes	Yes	Fully Aware	Not Aware	Moderatly Aware	Fully Aware	Not Aware	Not Aware	Fully Aware	Fully Aware	Fully Aware	Fully Aware	Fully Aware	Fuuly Aware	Moderatly Aware	Fully Aware	Fully Aware	Fully Aware	Fully Aware	Fully Aware	Fully Aware	Fully Aware	No	No	No	No	No	No	Yes	Yes	Yes	No	Yes	No	No	Yes	No	No	No	Yes	No	No
167	Male	UCP	36-45	Master's	No	Yes	Yes	Yes	Yes	Fully Aware	Not Aware	Moderatly Aware	Fully Aware	Not Aware	Not Aware	Fully Aware	Fully Aware	Fully Aware	Fully Aware	Fully Aware	Fuuly Aware	Moderatly Aware	Fully Aware	Fully Aware	Fully Aware	Fully Aware	Fully Aware	Fully Aware	Fully Aware	No	No	No	No	No	No	Yes	Yes	Yes	No	Yes	No	No	Yes	No	No	No	Yes	No	No
168	Male	UCP	36-45	Master's	No	Yes	Yes	Yes	Yes	Fully Aware	Not Aware	Moderatly Aware	Fully Aware	Not Aware	Not Aware	Fully Aware	Fully Aware	Fully Aware	Fully Aware	Fully Aware	Fuuly Aware	Moderatly Aware	Fully Aware	Fully Aware	Fully Aware	Fully Aware	Fully Aware	Fully Aware	Fully Aware	No	No	No	No	No	No	Yes	Yes	Yes	No	Yes	No	No	Yes	No	No	No	Yes	No	No
169	Female	GCUF	18-25	Bachelor's	Yes	Yes	Yes	Yes	Yes	Not Aware	Fully Aware	Moderatly Aware	Not Aware	Fully Aware	Not Aware	Fully Aware	Not Aware	Moderatly Aware	Fully Aware	Fully Aware	Fuuly Aware	Moderatly Aware	Fully Aware	Fully Aware	Fully Aware	Moderatly Aware	Fully Aware	Not Aware	Fully Aware	No	No	No	No	No	No	Yes	Yes	Yes	No	Yes	No	No	Yes	No	No	No	Yes	No	No
170	Female	GCUF	18-25	Bachelor's	Yes	Yes	Yes	Yes	Yes	Not Aware	Fully Aware	Moderatly Aware	Not Aware	Fully Aware	Not Aware	Fully Aware	Not Aware	Moderatly Aware	Fully Aware	Fully Aware	Fuuly Aware	Moderatly Aware	Fully Aware	Fully Aware	Fully Aware	Moderatly Aware	Fully Aware	Not Aware	Fully Aware	No	No	No	No	No	No	Yes	Yes	Yes	No	Yes	No	No	Yes	No	No	No	Yes	No	No
171	Female	GCUF	18-25	Bachelor's	Yes	Yes	Yes	Yes	Yes	Not Aware	Fully Aware	Moderatly Aware	Not Aware	Fully Aware	Not Aware	Fully Aware	Not Aware	Moderatly Aware	Fully Aware	Fully Aware	Fuuly Aware	Moderatly Aware	Fully Aware	Fully Aware	Fully Aware	Moderatly Aware	Fully Aware	Not Aware	Fully Aware	No	No	No	No	No	No	Yes	Yes	Yes	No	Yes	No	No	Yes	No	No	No	Yes	No	No
172	Female	GCUF	18-25	Bachelor's	Yes	Yes	Yes	Yes	Yes	Not Aware	Fully Aware	Moderatly Aware	Not Aware	Fully Aware	Not Aware	Fully Aware	Not Aware	Moderatly Aware	Fully Aware	Fully Aware	Fuuly Aware	Moderatly Aware	Fully Aware	Fully Aware	Fully Aware	Moderatly Aware	Fully Aware	Not Aware	Fully Aware	No	No	No	No	No	No	Yes	Yes	Yes	No	Yes	No	No	Yes	No	No	No	Yes	No	No
173	Female	GCUF	18-25	Bachelor's	Yes	Yes	Yes	Yes	Yes	Not Aware	Fully Aware	Moderatly Aware	Not Aware	Fully Aware	Not Aware	Fully Aware	Not Aware	Moderatly Aware	Fully Aware	Fully Aware	Fuuly Aware	Moderatly Aware	Fully Aware	Fully Aware	Fully Aware	Moderatly Aware	Fully Aware	Not Aware	Fully Aware	No	No	No	No	No	No	Yes	Yes	Yes	No	Yes	No	No	Yes	No	No	No	Yes	No	No
174	Female	GCUF	18-25	Bachelor's	Yes	Yes	Yes	Yes	Yes	Not Aware	Fully Aware	Moderatly Aware	Not Aware	Fully Aware	Not Aware	Fully Aware	Not Aware	Moderatly Aware	Fully Aware	Fully Aware	Fuuly Aware	Moderatly Aware	Fully Aware	Fully Aware	Fully Aware	Moderatly Aware	Fully Aware	Not Aware	Fully Aware	No	No	No	No	No	No	Yes	Yes	Yes	No	Yes	No	No	Yes	No	No	No	Yes	No	No
175	Female	GCUF	18-25	Bachelor's	Yes	Yes	Yes	Yes	Yes	Not Aware	Fully Aware	Moderatly Aware	Not Aware	Fully Aware	Not Aware	Fully Aware	Not Aware	Moderatly Aware	Fully Aware	Fully Aware	Fuuly Aware	Moderatly Aware	Fully Aware	Fully Aware	Fully Aware	Moderatly Aware	Fully Aware	Not Aware	Fully Aware	No	No	No	No	No	No	Yes	Yes	Yes	No	Yes	No	No	Yes	No	No	No	Yes	No	No
176	Female	GCUF	18-25	Bachelor's	Yes	Yes	Yes	Yes	Yes	Not Aware	Fully Aware	Moderatly Aware	Not Aware	Fully Aware	Not Aware	Fully Aware	Not Aware	Moderatly Aware	Fully Aware	Fully Aware	Fuuly Aware	Moderatly Aware	Fully Aware	Fully Aware	Fully Aware	Moderatly Aware	Fully Aware	Fully Aware	Fully Aware	No	No	No	No	No	No	Yes	Yes	Yes	No	Yes	No	No	Yes	No	No	No	Yes	No	No
177	Female	GCUF	18-25	Bachelor's	Yes	Yes	Yes	Yes	Yes	Not Aware	Fully Aware	Moderatly Aware	Not Aware	Fully Aware	Not Aware	Fully Aware	Not Aware	Moderatly Aware	Fully Aware	Fully Aware	Fuuly Aware	Moderatly Aware	Fully Aware	Fully Aware	Fully Aware	Moderatly Aware	Fully Aware	Fully Aware	Fully Aware	No	No	No	No	No	No	Yes	Yes	Yes	No	Yes	No	No	Yes	No	No	No	Yes	No	No
178	Female	GCUF	18-25	Bachelor's	Yes	Yes	Yes	Yes	Yes	Not Aware	Fully Aware	Moderatly Aware	Not Aware	Fully Aware	Not Aware	Fully Aware	Moderatly Aware	Moderatly Aware	Fully Aware	Fully Aware	Fuuly Aware	Moderatly Aware	Fully Aware	Fully Aware	Fully Aware	Moderatly Aware	Fully Aware	Fully Aware	Fully Aware	No	No	No	No	No	No	Yes	Yes	Yes	No	Yes	No	No	Yes	No	No	No	Yes	No	No
179	Female	GCUF	18-25	Bachelor's	Yes	Yes	Yes	Yes	Yes	Not Aware	Fully Aware	Moderatly Aware	Not Aware	Fully Aware	Not Aware	Fully Aware	Moderatly Aware	Moderatly Aware	Fully Aware	Fully Aware	Fuuly Aware	Moderatly Aware	Fully Aware	Fully Aware	Fully Aware	Moderatly Aware	Fully Aware	Fully Aware	Fully Aware	No	No	No	No	No	No	Yes	Yes	Yes	No	Yes	No	No	Yes	No	No	No	Yes	No	No
180	Female	GCUF	18-25	Bachelor's	Yes	Yes	Yes	Yes	Yes	Not Aware	Fully Aware	Moderatly Aware	Not Aware	Fully Aware	Not Aware	Fully Aware	Moderatly Aware	Moderatly Aware	Fully Aware	Fully Aware	Fuuly Aware	Moderatly Aware	Fully Aware	Fully Aware	Fully Aware	Moderatly Aware	Fully Aware	Fully Aware	Fully Aware	No	No	No	No	No	No	Yes	Yes	Yes	No	Yes	No	No	Yes	No	No	No	Yes	No	No
181	Female	GCUF	18-25	Bachelor's	Yes	Yes	Yes	Yes	Yes	Not Aware	Fully Aware	Moderatly Aware	Not Aware	Fully Aware	Not Aware	Fully Aware	Moderatly Aware	Moderatly Aware	Fully Aware	Fully Aware	Fuuly Aware	Moderatly Aware	Fully Aware	Fully Aware	Fully Aware	Moderatly Aware	Fully Aware	Fully Aware	Fully Aware	No	No	No	No	No	No	Yes	Yes	Yes	No	Yes	No	No	Yes	No	No	No	Yes	No	No
182	Female	GCUF	18-25	Bachelor's	Yes	Yes	Yes	Yes	Yes	Not Aware	Fully Aware	Moderatly Aware	Not Aware	Fully Aware	Not Aware	Fully Aware	Moderatly Aware	Moderatly Aware	Fully Aware	Fully Aware	Fuuly Aware	Moderatly Aware	Fully Aware	Fully Aware	Fully Aware	Moderatly Aware	Fully Aware	Fully Aware	Fully Aware	No	No	No	No	No	No	Yes	Yes	Yes	No	Yes	No	No	Yes	No	No	No	Yes	No	No
183	Female	GCUF	18-25	Bachelor's	Yes	Yes	Yes	Yes	Yes	Not Aware	Fully Aware	Moderatly Aware	Not Aware	Fully Aware	Not Aware	Fully Aware	Moderatly Aware	Moderatly Aware	Fully Aware	Fully Aware	Fuuly Aware	Moderatly Aware	Fully Aware	Fully Aware	Fully Aware	Moderatly Aware	Fully Aware	Fully Aware	Fully Aware	No	No	No	No	No	No	Yes	Yes	Yes	No	Yes	No	No	Yes	No	No	No	Yes	No	No
184	Female	GCUF	18-25	Bachelor's	Yes	Yes	Yes	Yes	Yes	Not Aware	Fully Aware	Moderatly Aware	Not Aware	Fully Aware	Not Aware	Fully Aware	Moderatly Aware	Moderatly Aware	Fully Aware	Fully Aware	Fuuly Aware	Moderatly Aware	Fully Aware	Fully Aware	Fully Aware	Moderatly Aware	Fully Aware	Fully Aware	Fully Aware	No	No	No	No	No	No	Yes	Yes	Yes	No	Yes	No	No	Yes	No	No	No	Yes	No	No
185	Female	GCUF	18-25	Bachelor's	Yes	Yes	Yes	Yes	Yes	Not Aware	Fully Aware	Moderatly Aware	Not Aware	Fully Aware	Not Aware	Fully Aware	Moderatly Aware	Moderatly Aware	Fully Aware	Fully Aware	Fuuly Aware	Moderatly Aware	Fully Aware	Fully Aware	Fully Aware	Moderatly Aware	Fully Aware	Fully Aware	Fully Aware	No	No	No	No	No	No	Yes	Yes	Yes	No	Yes	No	No	Yes	No	No	No	Yes	No	No
186	Female	GCUF	18-25	Bachelor's	Yes	Yes	Yes	Yes	Yes	Not Aware	Fully Aware	Moderatly Aware	Not Aware	Fully Aware	Not Aware	Fully Aware	Moderatly Aware	Moderatly Aware	Fully Aware	Fully Aware	Fuuly Aware	Moderatly Aware	Fully Aware	Fully Aware	Fully Aware	Moderatly Aware	Fully Aware	Fully Aware	Fully Aware	No	No	No	No	No	No	Yes	Yes	Yes	No	Yes	No	No	Yes	No	No	No	Yes	No	No
187	Female	GCUF	18-25	Bachelor's	Yes	Yes	Yes	Yes	No	Not Aware	Fully Aware	Moderatly Aware	Not Aware	Fully Aware	Not Aware	Fully Aware	Moderatly Aware	Moderatly Aware	Fully Aware	Fully Aware	Fuuly Aware	Moderatly Aware	Fully Aware	Fully Aware	Fully Aware	Moderatly Aware	Fully Aware	Fully Aware	Fully Aware	No	No	No	No	No	No	Yes	Yes	Yes	No	Yes	No	No	Yes	No	No	No	Yes	No	No
188	Female	GCUF	18-25	Bachelor's	Yes	Yes	Yes	Yes	No	Not Aware	Fully Aware	Moderatly Aware	Not Aware	Fully Aware	Not Aware	Fully Aware	Moderatly Aware	Moderatly Aware	Fully Aware	Fully Aware	Fuuly Aware	Moderatly Aware	Fully Aware	Fully Aware	Fully Aware	Moderatly Aware	Fully Aware	Fully Aware	Fully Aware	No	No	No	No	No	No	Yes	Yes	Yes	No	Yes	No	No	Yes	No	No	No	Yes	No	No
189	Female	GCUF	18-25	Bachelor's	Yes	Yes	Yes	Yes	No	Not Aware	Fully Aware	Moderatly Aware	Not Aware	Fully Aware	Not Aware	Fully Aware	Fully Aware	Moderatly Aware	Fully Aware	Fully Aware	Fuuly Aware	Moderatly Aware	Fully Aware	Fully Aware	Fully Aware	Moderatly Aware	Fully Aware	Fully Aware	Fully Aware	No	No	No	No	No	No	Yes	Yes	Yes	No	Yes	No	No	Yes	No	No	No	Yes	No	No
190	Female	GCUF	18-25	Bachelor's	Yes	Yes	Yes	Yes	No	Not Aware	Fully Aware	Moderatly Aware	Not Aware	Fully Aware	Not Aware	Fully Aware	Fully Aware	Moderatly Aware	Fully Aware	Fully Aware	Fuuly Aware	Moderatly Aware	Fully Aware	Fully Aware	Fully Aware	Moderatly Aware	Fully Aware	Fully Aware	Fully Aware	No	No	No	No	No	No	Yes	Yes	Yes	No	Yes	No	No	Yes	No	No	No	Yes	No	No
191	Female	GCUF	18-25	Bachelor's	Yes	Yes	Yes	Yes	No	Not Aware	Fully Aware	Moderatly Aware	Not Aware	Fully Aware	Not Aware	Fully Aware	Fully Aware	Moderatly Aware	Fully Aware	Fully Aware	Fuuly Aware	Moderatly Aware	Fully Aware	Fully Aware	Fully Aware	Moderatly Aware	Fully Aware	Fully Aware	Fully Aware	No	No	No	No	No	No	Yes	Yes	Yes	No	Yes	No	No	Yes	No	No	No	Yes	No	No
192	Female	GCUF	18-25	Bachelor's	Yes	Yes	Yes	Yes	No	Not Aware	Fully Aware	Moderatly Aware	Not Aware	Fully Aware	Not Aware	Fully Aware	Fully Aware	Moderatly Aware	Fully Aware	Fully Aware	Fuuly Aware	Moderatly Aware	Fully Aware	Fully Aware	Fully Aware	Moderatly Aware	Fully Aware	Fully Aware	Fully Aware	No	No	No	No	No	No	Yes	Yes	Yes	No	Yes	No	No	Yes	No	No	No	Yes	No	No
193	Female	GCUF	18-25	Bachelor's	Yes	Yes	Yes	Yes	No	Not Aware	Fully Aware	Moderatly Aware	Not Aware	Fully Aware	Not Aware	Fully Aware	Fully Aware	Moderatly Aware	Fully Aware	Fully Aware	Fuuly Aware	Moderatly Aware	Fully Aware	Fully Aware	Fully Aware	Moderatly Aware	Fully Aware	Fully Aware	Fully Aware	No	No	No	No	No	No	Yes	Yes	Yes	No	Yes	No	No	Yes	No	No	No	Yes	No	No
194	Female	GCUF	18-25	Bachelor's	Yes	Yes	Yes	Yes	No	Not Aware	Fully Aware	Moderatly Aware	Not Aware	Fully Aware	Not Aware	Fully Aware	Fully Aware	Moderatly Aware	Fully Aware	Fully Aware	Fuuly Aware	Moderatly Aware	Fully Aware	Fully Aware	Fully Aware	Moderatly Aware	Fully Aware	Fully Aware	Fully Aware	No	No	No	No	No	No	Yes	Yes	Yes	No	Yes	No	No	Yes	No	No	No	Yes	No	No
195	Female	GCUF	18-25	Bachelor's	Yes	Yes	Yes	Yes	No	Not Aware	Fully Aware	Moderatly Aware	Not Aware	Fully Aware	Not Aware	Fully Aware	Fully Aware	Moderatly Aware	Fully Aware	Fully Aware	Fuuly Aware	Moderatly Aware	Fully Aware	Fully Aware	Fully Aware	Moderatly Aware	Fully Aware	Fully Aware	Fully Aware	No	No	No	No	No	No	Yes	Yes	Yes	No	Yes	No	No	Yes	No	No	No	Yes	No	No
196	Female	GCUF	18-25	Bachelor's	Yes	Yes	Yes	Yes	No	Not Aware	Fully Aware	Moderatly Aware	Not Aware	Fully Aware	Not Aware	Fully Aware	Fully Aware	Moderatly Aware	Fully Aware	Fully Aware	Fuuly Aware	Moderatly Aware	Fully Aware	Fully Aware	Fully Aware	Moderatly Aware	Fully Aware	Fully Aware	Fully Aware	No	No	No	No	No	No	Yes	Yes	Yes	No	Yes	No	No	Yes	No	No	No	Yes	No	No
197	Female	GCUF	18-25	Bachelor's	Yes	Yes	Yes	Yes	No	Not Aware	Fully Aware	Moderatly Aware	Not Aware	Fully Aware	Not Aware	Fully Aware	Fully Aware	Moderatly Aware	Fully Aware	Fully Aware	Fuuly Aware	Moderatly Aware	Fully Aware	Fully Aware	Fully Aware	Moderatly Aware	Fully Aware	Fully Aware	Fully Aware	No	No	No	No	No	No	Yes	Yes	Yes	No	Yes	No	No	Yes	No	No	No	Yes	No	No
198	Female	GCUF	18-25	Bachelor's	Yes	Yes	Yes	Yes	No	Moderatly Aware	Fully Aware	Moderatly Aware	Not Aware	Fully Aware	Not Aware	Fully Aware	Fully Aware	Moderatly Aware	Fully Aware	Fully Aware	Fuuly Aware	Moderatly Aware	Fully Aware	Fully Aware	Fully Aware	Moderatly Aware	Fully Aware	Fully Aware	Fully Aware	No	No	No	No	No	No	Yes	No	Yes	No	Yes	No	No	Yes	No	No	No	Yes	No	No
199	Female	GCUF	18-25	Bachelor's	Yes	Yes	Yes	Yes	No	Moderatly Aware	Fully Aware	Moderatly Aware	Not Aware	Fully Aware	Moderatly Aware	Fully Aware	Fully Aware	Moderatly Aware	Fully Aware	Fully Aware	Fuuly Aware	Moderatly Aware	Fully Aware	Fully Aware	Fully Aware	Fully Aware	Fully Aware	Fully Aware	Fully Aware	Yes	No	Yes	No	No	No	No	No	Yes	Yes	Yes	No	No	Yes	No	Yes	Yes	Yes	No	Yes
200	Female	GCUF	18-25	Bachelor's	Yes	Yes	Yes	Yes	No	Moderatly Aware	Fully Aware	Moderatly Aware	Not Aware	Fully Aware	Moderatly Aware	Fully Aware	Fully Aware	Moderatly Aware	Fully Aware	Fully Aware	Fuuly Aware	Moderatly Aware	Fully Aware	Fully Aware	Fully Aware	Fully Aware	Fully Aware	Fully Aware	Fully Aware	Yes	No	Yes	No	No	No	No	No	Yes	Yes	Yes	No	No	Yes	No	Yes	Yes	Yes	No	Yes
201	Female	GCUF	18-25	Bachelor's	Yes	Yes	Yes	Yes	No	Moderatly Aware	Fully Aware	Moderatly Aware	Not Aware	Fully Aware	Moderatly Aware	Fully Aware	Fully Aware	Moderatly Aware	Fully Aware	Fully Aware	Fuuly Aware	Moderatly Aware	Fully Aware	Fully Aware	Fully Aware	Fully Aware	Fully Aware	Fully Aware	Fully Aware	Yes	No	Yes	No	No	No	No	No	Yes	Yes	Yes	No	No	Yes	No	Yes	Yes	Yes	No	Yes
202	Female	GCUF	18-25	Bachelor's	Yes	Yes	Yes	Yes	No	Moderatly Aware	Fully Aware	Moderatly Aware	Not Aware	Fully Aware	Moderatly Aware	Fully Aware	Fully Aware	Moderatly Aware	Fully Aware	Fully Aware	Fuuly Aware	Moderatly Aware	Fully Aware	Fully Aware	Fully Aware	Fully Aware	Fully Aware	Fully Aware	Fully Aware	Yes	No	Yes	No	No	No	No	No	Yes	Yes	Yes	No	No	Yes	No	Yes	Yes	Yes	No	Yes
203	Female	GCUF	18-25	Bachelor's	Yes	Yes	Yes	Yes	No	Moderatly Aware	Fully Aware	Moderatly Aware	Not Aware	Fully Aware	Moderatly Aware	Fully Aware	Fully Aware	Moderatly Aware	Fully Aware	Fully Aware	Fuuly Aware	Moderatly Aware	Fully Aware	Fully Aware	Fully Aware	Fully Aware	Fully Aware	Fully Aware	Fully Aware	Yes	No	Yes	No	No	No	No	No	Yes	Yes	Yes	No	No	Yes	No	Yes	Yes	Yes	No	Yes
204	Female	GCUF	18-25	Bachelor's	Yes	Yes	Yes	Yes	No	Moderatly Aware	Fully Aware	Moderatly Aware	Not Aware	Fully Aware	Moderatly Aware	Fully Aware	Fully Aware	Moderatly Aware	Fully Aware	Fully Aware	Fuuly Aware	Moderatly Aware	Fully Aware	Fully Aware	Fully Aware	Fully Aware	Fully Aware	Fully Aware	Fully Aware	Yes	No	Yes	No	No	No	No	No	Yes	Yes	Yes	No	No	Yes	No	Yes	Yes	Yes	No	Yes
205	Female	GCUF	18-25	Bachelor's	Yes	Yes	Yes	Yes	No	Moderatly Aware	Fully Aware	Moderatly Aware	Not Aware	Fully Aware	Moderatly Aware	Fully Aware	Fully Aware	Moderatly Aware	Fully Aware	Fully Aware	Fuuly Aware	Moderatly Aware	Fully Aware	Fully Aware	Fully Aware	Fully Aware	Fully Aware	Fully Aware	Fully Aware	Yes	No	Yes	No	No	No	No	No	Yes	Yes	Yes	No	No	Yes	No	Yes	Yes	Yes	No	Yes
206	Female	GCUF	18-25	Bachelor's	Yes	Yes	Yes	Yes	No	Moderatly Aware	Fully Aware	Moderatly Aware	Not Aware	Fully Aware	Moderatly Aware	Fully Aware	Fully Aware	Moderatly Aware	Fully Aware	Fully Aware	Fuuly Aware	Moderatly Aware	Fully Aware	Fully Aware	Fully Aware	Fully Aware	Fully Aware	Fully Aware	Fully Aware	Yes	No	Yes	No	No	No	No	No	Yes	Yes	Yes	No	No	Yes	No	Yes	Yes	Yes	No	Yes
207	Female	GCUF	18-25	Bachelor's	Yes	Yes	Yes	Yes	No	Moderatly Aware	Fully Aware	Moderatly Aware	Not Aware	Fully Aware	Moderatly Aware	Fully Aware	Fully Aware	Moderatly Aware	Fully Aware	Fully Aware	Fuuly Aware	Moderatly Aware	Fully Aware	Fully Aware	Fully Aware	Fully Aware	Fully Aware	Fully Aware	Fully Aware	Yes	No	Yes	No	No	No	No	No	Yes	Yes	Yes	No	No	Yes	No	Yes	Yes	Yes	No	Yes
208	Female	GCUF	18-25	Bachelor's	Yes	Yes	Yes	Yes	No	Moderatly Aware	Fully Aware	Moderatly Aware	Moderatly Aware	Fully Aware	Moderatly Aware	Fully Aware	Fully Aware	Moderatly Aware	Fully Aware	Fully Aware	Fuuly Aware	Moderatly Aware	Fully Aware	Fully Aware	Fully Aware	Fully Aware	Fully Aware	Fully Aware	Fully Aware	Yes	No	Yes	No	No	No	No	No	Yes	Yes	Yes	No	No	Yes	No	Yes	Yes	Yes	No	Yes
209	Female	GCUF	18-25	Bachelor's	Yes	Yes	Yes	Yes	No	Moderatly Aware	Fully Aware	Moderatly Aware	Moderatly Aware	Fully Aware	Moderatly Aware	Fully Aware	Fully Aware	Moderatly Aware	Fully Aware	Fully Aware	Fuuly Aware	Moderatly Aware	Fully Aware	Fully Aware	Fully Aware	Fully Aware	Fully Aware	Fully Aware	Fully Aware	Yes	No	Yes	No	No	No	No	No	Yes	Yes	Yes	No	No	Yes	No	Yes	Yes	Yes	No	Yes
210	Female	GCUF	18-25	Bachelor's	Yes	Yes	Yes	Yes	No	Moderatly Aware	Fully Aware	Moderatly Aware	Moderatly Aware	Fully Aware	Moderatly Aware	Fully Aware	Fully Aware	Moderatly Aware	Fully Aware	Fully Aware	Fuuly Aware	Moderatly Aware	Fully Aware	Fully Aware	Fully Aware	Fully Aware	Fully Aware	Fully Aware	Fully Aware	Yes	No	Yes	No	No	No	No	No	Yes	Yes	Yes	No	No	Yes	No	Yes	Yes	Yes	No	Yes
211	Female	GCUF	18-25	Bachelor's	Yes	Yes	Yes	Yes	No	Moderatly Aware	Fully Aware	Moderatly Aware	Moderatly Aware	Fully Aware	Moderatly Aware	Fully Aware	Fully Aware	Moderatly Aware	Fully Aware	Fully Aware	Fuuly Aware	Moderatly Aware	Fully Aware	Fully Aware	Fully Aware	Fully Aware	Fully Aware	Fully Aware	Fully Aware	Yes	No	Yes	No	No	No	No	No	Yes	Yes	Yes	No	No	Yes	No	Yes	Yes	Yes	No	Yes
212	Female	GCUF	18-25	Bachelor's	Yes	Yes	Yes	Yes	No	Moderatly Aware	Fully Aware	Moderatly Aware	Moderatly Aware	Fully Aware	Moderatly Aware	Fully Aware	Fully Aware	Moderatly Aware	Fully Aware	Fully Aware	Fuuly Aware	Moderatly Aware	Fully Aware	Fully Aware	Fully Aware	Fully Aware	Fully Aware	Fully Aware	Fully Aware	Yes	No	Yes	No	No	No	No	No	Yes	Yes	Yes	No	No	Yes	No	Yes	Yes	Yes	No	Yes
213	Female	GCUF	18-25	Bachelor's	Yes	Yes	Yes	Yes	No	Moderatly Aware	Fully Aware	Moderatly Aware	Moderatly Aware	Fully Aware	Moderatly Aware	Fully Aware	Fully Aware	Moderatly Aware	Fully Aware	Fully Aware	Fuuly Aware	Moderatly Aware	Fully Aware	Fully Aware	Fully Aware	Fully Aware	Fully Aware	Fully Aware	Fully Aware	Yes	No	Yes	No	No	No	No	No	Yes	Yes	Yes	No	No	Yes	No	Yes	Yes	Yes	No	Yes
214	Female	GCUF	18-25	Bachelor's	Yes	Yes	Yes	Yes	No	Moderatly Aware	Fully Aware	Moderatly Aware	Moderatly Aware	Fully Aware	Moderatly Aware	Fully Aware	Fully Aware	Moderatly Aware	Fully Aware	Fully Aware	Fuuly Aware	Moderatly Aware	Fully Aware	Fully Aware	Fully Aware	Fully Aware	Fully Aware	Fully Aware	Fully Aware	Yes	No	Yes	No	No	No	No	No	Yes	Yes	Yes	No	No	Yes	No	Yes	Yes	Yes	No	Yes
215	Female	GCUF	18-25	Bachelor's	Yes	Yes	Yes	Yes	No	Moderatly Aware	Fully Aware	Moderatly Aware	Moderatly Aware	Fully Aware	Moderatly Aware	Fully Aware	Fully Aware	Moderatly Aware	Fully Aware	Fully Aware	Fuuly Aware	Moderatly Aware	Fully Aware	Fully Aware	Fully Aware	Fully Aware	Fully Aware	Fully Aware	Fully Aware	Yes	No	Yes	No	No	No	No	No	Yes	Yes	Yes	No	No	Yes	No	Yes	Yes	Yes	No	Yes
216	Female	GCUF	18-25	Bachelor's	Yes	Yes	Yes	Yes	No	Moderatly Aware	Fully Aware	Moderatly Aware	Moderatly Aware	Fully Aware	Moderatly Aware	Fully Aware	Fully Aware	Moderatly Aware	Fully Aware	Fully Aware	Fuuly Aware	Moderatly Aware	Fully Aware	Fully Aware	Fully Aware	Fully Aware	Fully Aware	Fully Aware	Fully Aware	Yes	No	Yes	No	No	No	No	No	Yes	Yes	Yes	No	No	Yes	No	Yes	Yes	Yes	No	Yes
217	Female	GCUF	18-25	Bachelor's	Yes	Yes	Yes	Yes	No	Moderatly Aware	Fully Aware	Moderatly Aware	Moderatly Aware	Fully Aware	Moderatly Aware	Fully Aware	Fully Aware	Moderatly Aware	Fully Aware	Fully Aware	Fuuly Aware	Moderatly Aware	Fully Aware	Fully Aware	Fully Aware	Fully Aware	Fully Aware	Fully Aware	Fully Aware	Yes	No	Yes	No	No	No	No	No	Yes	Yes	Yes	No	No	Yes	No	Yes	Yes	Yes	No	Yes
218	Female	GCUF	18-25	Bachelor's	Yes	Yes	Yes	Yes	No	Moderatly Aware	Fully Aware	Moderatly Aware	Moderatly Aware	Fully Aware	Moderatly Aware	Fully Aware	Fully Aware	Moderatly Aware	Fully Aware	Fully Aware	Fuuly Aware	Moderatly Aware	Fully Aware	Fully Aware	Fully Aware	Fully Aware	Fully Aware	Fully Aware	Fully Aware	Yes	No	Yes	No	No	No	No	No	Yes	Yes	Yes	No	No	Yes	No	Yes	Yes	Yes	No	Yes
219	Female	Barani	18-25	Bachelor's	Yes	Yes	Yes	Yes	No	Moderatly Aware	Fully Aware	Moderatly Aware	Moderatly Aware	Fully Aware	Moderatly Aware	Fully Aware	Fully Aware	Moderatly Aware	Fully Aware	Fully Aware	Fuuly Aware	Moderatly Aware	Fully Aware	Fully Aware	Fully Aware	Fully Aware	Fully Aware	Fully Aware	Fully Aware	Yes	No	Yes	No	No	No	No	No	Yes	Yes	Yes	No	No	Yes	Yes	Yes	Yes	Yes	No	Yes
220	Female	Barani	18-25	Bachelor's	Yes	Yes	Yes	Yes	No	Moderatly Aware	Fully Aware	Moderatly Aware	Moderatly Aware	Fully Aware	Moderatly Aware	Fully Aware	Fully Aware	Moderatly Aware	Fully Aware	Fully Aware	Fuuly Aware	Moderatly Aware	Fully Aware	Fully Aware	Fully Aware	Fully Aware	Fully Aware	Fully Aware	Fully Aware	Yes	No	Yes	No	No	No	No	No	Yes	Yes	Yes	No	No	Yes	Yes	Yes	Yes	Yes	No	Yes
221	Female	Barani	18-25	Bachelor's	Yes	Yes	Yes	Yes	No	Moderatly Aware	Fully Aware	Fully Aware	Moderatly Aware	Fully Aware	Moderatly Aware	Fully Aware	Fully Aware	Moderatly Aware	Fully Aware	Fully Aware	Fuuly Aware	Moderatly Aware	Fully Aware	Fully Aware	Fully Aware	Fully Aware	Fully Aware	Fully Aware	Fully Aware	Yes	No	Yes	No	No	No	No	No	Yes	Yes	Yes	No	No	Yes	Yes	Yes	Yes	Yes	No	Yes
222	Female	Barani	18-25	Bachelor's	Yes	Yes	Yes	Yes	No	Moderatly Aware	Fully Aware	Fully Aware	Moderatly Aware	Fully Aware	Moderatly Aware	Fully Aware	Fully Aware	Moderatly Aware	Fully Aware	Fully Aware	Fuuly Aware	Moderatly Aware	Fully Aware	Fully Aware	Fully Aware	Fully Aware	Fully Aware	Fully Aware	Fully Aware	Yes	No	Yes	No	No	No	No	No	Yes	Yes	Yes	No	No	Yes	Yes	Yes	Yes	Yes	No	Yes
223	Female	Barani	18-25	Bachelor's	Yes	Yes	Yes	Yes	No	Moderatly Aware	Fully Aware	Fully Aware	Moderatly Aware	Fully Aware	Moderatly Aware	Fully Aware	Fully Aware	Moderatly Aware	Fully Aware	Fully Aware	Fuuly Aware	Moderatly Aware	Fully Aware	Fully Aware	Fully Aware	Fully Aware	Fully Aware	Fully Aware	Fully Aware	Yes	No	Yes	No	No	No	No	No	Yes	Yes	Yes	No	No	Yes	Yes	Yes	Yes	Yes	No	Yes
224	Female	Barani	18-25	Bachelor's	Yes	Yes	Yes	Yes	No	Moderatly Aware	Fully Aware	Fully Aware	Moderatly Aware	Fully Aware	Moderatly Aware	Fully Aware	Fully Aware	Moderatly Aware	Fully Aware	Fully Aware	Fuuly Aware	Moderatly Aware	Fully Aware	Fully Aware	Fully Aware	Fully Aware	Fully Aware	Fully Aware	Fully Aware	Yes	No	Yes	No	No	No	No	No	Yes	Yes	Yes	No	No	Yes	Yes	Yes	Yes	Yes	No	Yes
225	Female	Barani	18-25	Bachelor's	Yes	Yes	Yes	Yes	No	Moderatly Aware	Fully Aware	Fully Aware	Moderatly Aware	Fully Aware	Moderatly Aware	Fully Aware	Fully Aware	Moderatly Aware	Fully Aware	Fully Aware	Fuuly Aware	Moderatly Aware	Fully Aware	Fully Aware	Fully Aware	Fully Aware	Fully Aware	Fully Aware	Fully Aware	Yes	No	Yes	No	No	No	No	No	Yes	Yes	Yes	No	No	Yes	Yes	Yes	Yes	Yes	No	Yes
226	Female	Barani	18-25	Bachelor's	Yes	Yes	Yes	Yes	No	Moderatly Aware	Fully Aware	Fully Aware	Moderatly Aware	Fully Aware	Moderatly Aware	Fully Aware	Fully Aware	Moderatly Aware	Fully Aware	Fully Aware	Fuuly Aware	Moderatly Aware	Fully Aware	Fully Aware	Fully Aware	Fully Aware	Fully Aware	Fully Aware	Fully Aware	Yes	No	Yes	No	No	No	No	No	Yes	Yes	Yes	No	No	Yes	Yes	Yes	Yes	Yes	No	Yes
227	Female	Barani	18-25	Bachelor's	Yes	Yes	Yes	Yes	No	Moderatly Aware	Fully Aware	Fully Aware	Moderatly Aware	Fully Aware	Moderatly Aware	Fully Aware	Fully Aware	Moderatly Aware	Fully Aware	Fully Aware	Fuuly Aware	Moderatly Aware	Fully Aware	Fully Aware	Fully Aware	Fully Aware	Fully Aware	Fully Aware	Fully Aware	Yes	No	Yes	No	No	No	No	No	Yes	Yes	Yes	No	No	Yes	Yes	Yes	Yes	Yes	No	Yes
228	Female	Barani	18-25	Bachelor's	Yes	Yes	Yes	Yes	No	Moderatly Aware	Fully Aware	Fully Aware	Moderatly Aware	Fully Aware	Moderatly Aware	Fully Aware	Fully Aware	Moderatly Aware	Fully Aware	Fully Aware	Fuuly Aware	Moderatly Aware	Fully Aware	Fully Aware	Fully Aware	Fully Aware	Fully Aware	Fully Aware	Fully Aware	Yes	No	Yes	No	No	No	No	No	Yes	Yes	Yes	No	No	Yes	Yes	Yes	Yes	Yes	No	Yes
229	Female	Barani	18-25	Bachelor's	Yes	Yes	Yes	Yes	No	Moderatly Aware	Fully Aware	Fully Aware	Moderatly Aware	Fully Aware	Moderatly Aware	Fully Aware	Fully Aware	Moderatly Aware	Fully Aware	Fully Aware	Fuuly Aware	Moderatly Aware	Fully Aware	Fully Aware	Fully Aware	Fully Aware	Fully Aware	Fully Aware	Fully Aware	Yes	No	Yes	No	No	No	No	No	Yes	Yes	Yes	No	No	Yes	Yes	Yes	Yes	Yes	No	Yes
230	Female	Barani	18-25	Bachelor's	Yes	Yes	Yes	Yes	No	Moderatly Aware	Fully Aware	Fully Aware	Moderatly Aware	Fully Aware	Moderatly Aware	Fully Aware	Fully Aware	Moderatly Aware	Fully Aware	Fully Aware	Fuuly Aware	Moderatly Aware	Fully Aware	Fully Aware	Fully Aware	Fully Aware	Fully Aware	Fully Aware	Fully Aware	Yes	No	Yes	No	No	No	No	No	Yes	Yes	Yes	No	No	Yes	Yes	Yes	Yes	Yes	No	Yes
231	Female	Barani	18-25	Bachelor's	Yes	Yes	Yes	Yes	No	Moderatly Aware	Fully Aware	Fully Aware	Moderatly Aware	Fully Aware	Moderatly Aware	Fully Aware	Fully Aware	Moderatly Aware	Fully Aware	Fully Aware	Fuuly Aware	Moderatly Aware	Fully Aware	Fully Aware	Fully Aware	Fully Aware	Fully Aware	Fully Aware	Fully Aware	Yes	No	Yes	No	No	No	No	No	Yes	Yes	Yes	No	No	Yes	Yes	Yes	Yes	Yes	No	Yes
232	Female	Barani	18-25	Bachelor's	Yes	Yes	Yes	Yes	No	Moderatly Aware	Fully Aware	Fully Aware	Moderatly Aware	Fully Aware	Moderatly Aware	Fully Aware	Fully Aware	Moderatly Aware	Fully Aware	Fully Aware	Fuuly Aware	Moderatly Aware	Fully Aware	Fully Aware	Fully Aware	Fully Aware	Fully Aware	Fully Aware	Fully Aware	Yes	No	Yes	No	No	No	No	No	Yes	Yes	Yes	No	No	Yes	Yes	Yes	Yes	Yes	No	Yes
233	Female	Barani	18-25	Bachelor's	Yes	Yes	Yes	Yes	No	Moderatly Aware	Fully Aware	Fully Aware	Moderatly Aware	Fully Aware	Moderatly Aware	Fully Aware	Fully Aware	Moderatly Aware	Fully Aware	Fully Aware	Fuuly Aware	Moderatly Aware	Fully Aware	Fully Aware	Fully Aware	Fully Aware	Fully Aware	Fully Aware	Fully Aware	Yes	No	Yes	No	No	No	No	No	Yes	No	Yes	No	No	Yes	Yes	Yes	Yes	Yes	No	Yes
234	Female	Barani	18-25	Bachelor's	Yes	Yes	Yes	Yes	No	Moderatly Aware	Fully Aware	Fully Aware	Moderatly Aware	Fully Aware	Moderatly Aware	Fully Aware	Fully Aware	Moderatly Aware	Fully Aware	Fully Aware	Fuuly Aware	Moderatly Aware	Fully Aware	Fully Aware	Fully Aware	Fully Aware	Fully Aware	Fully Aware	Fully Aware	Yes	No	Yes	No	No	No	No	No	Yes	No	Yes	No	No	Yes	Yes	Yes	Yes	Yes	No	Yes
235	Female	Barani	18-25	Bachelor's	Yes	Yes	Yes	Yes	No	Moderatly Aware	Fully Aware	Fully Aware	Moderatly Aware	Fully Aware	Moderatly Aware	Fully Aware	Fully Aware	Moderatly Aware	Fully Aware	Fully Aware	Fuuly Aware	Moderatly Aware	Fully Aware	Fully Aware	Fully Aware	Fully Aware	Fully Aware	Fully Aware	Fully Aware	Yes	No	Yes	No	No	No	No	No	Yes	No	Yes	No	No	Yes	Yes	Yes	Yes	Yes	No	Yes
236	Female	Barani	18-25	Bachelor's	Yes	Yes	Yes	Yes	No	Moderatly Aware	Fully Aware	Fully Aware	Moderatly Aware	Fully Aware	Moderatly Aware	Fully Aware	Fully Aware	Moderatly Aware	Fully Aware	Fully Aware	Fuuly Aware	Moderatly Aware	Fully Aware	Fully Aware	Fully Aware	Fully Aware	Fully Aware	Fully Aware	Fully Aware	Yes	No	Yes	No	No	No	No	No	Yes	No	Yes	No	No	Yes	Yes	Yes	Yes	Yes	No	Yes
237	Female	Barani	18-25	Bachelor's	Yes	Yes	Yes	Yes	No	Moderatly Aware	Fully Aware	Fully Aware	Moderatly Aware	Fully Aware	Moderatly Aware	Fully Aware	Fully Aware	Moderatly Aware	Fully Aware	Fully Aware	Fuuly Aware	Moderatly Aware	Fully Aware	Fully Aware	Fully Aware	Fully Aware	Fully Aware	Fully Aware	Fully Aware	Yes	No	Yes	No	No	No	No	No	Yes	No	Yes	No	No	Yes	Yes	Yes	Yes	Yes	No	Yes
238	Female	Barani	18-25	Bachelor's	Yes	Yes	Yes	Yes	No	Moderatly Aware	Fully Aware	Fully Aware	Moderatly Aware	Fully Aware	Moderatly Aware	Fully Aware	Fully Aware	Moderatly Aware	Fully Aware	Fully Aware	Fuuly Aware	Moderatly Aware	Fully Aware	Fully Aware	Fully Aware	Fully Aware	Fully Aware	Fully Aware	Fully Aware	Yes	No	Yes	No	No	No	No	No	Yes	No	Yes	No	No	Yes	Yes	Yes	Yes	Yes	No	Yes
239	Female	Barani	18-25	Bachelor's	Yes	Yes	Yes	Yes	No	Moderatly Aware	Fully Aware	Fully Aware	Moderatly Aware	Fully Aware	Moderatly Aware	Fully Aware	Fully Aware	Moderatly Aware	Fully Aware	Not Aware	Fuuly Aware	Moderatly Aware	Fully Aware	Fully Aware	Fully Aware	Fully Aware	Fully Aware	Fully Aware	Fully Aware	Yes	No	Yes	No	No	No	No	No	Yes	No	Yes	No	No	Yes	Yes	Yes	Yes	Yes	Yes	Yes
240	Female	Barani	18-25	Bachelor's	Yes	Yes	Yes	Yes	No	Moderatly Aware	Fully Aware	Fully Aware	Moderatly Aware	Fully Aware	Moderatly Aware	Fully Aware	Fully Aware	Moderatly Aware	Fully Aware	Not Aware	Fuuly Aware	Moderatly Aware	Fully Aware	Fully Aware	Fully Aware	Fully Aware	Fully Aware	Fully Aware	Fully Aware	Yes	No	Yes	No	No	No	No	No	Yes	No	Yes	No	No	Yes	Yes	Yes	Yes	Yes	Yes	Yes
241	Female	Barani	18-25	Bachelor's	Yes	Yes	Yes	Yes	No	Moderatly Aware	Fully Aware	Fully Aware	Moderatly Aware	Fully Aware	Moderatly Aware	Fully Aware	Fully Aware	Moderatly Aware	Fully Aware	Not Aware	Fuuly Aware	Moderatly Aware	Fully Aware	Fully Aware	Fully Aware	Fully Aware	Fully Aware	Fully Aware	Fully Aware	Yes	No	Yes	No	No	No	No	No	Yes	No	Yes	No	No	Yes	Yes	Yes	Yes	Yes	Yes	Yes
242	Female	Barani	18-25	Bachelor's	No	Yes	Yes	Yes	No	Moderatly Aware	Fully Aware	Fully Aware	Moderatly Aware	Fully Aware	Moderatly Aware	Fully Aware	Fully Aware	Moderatly Aware	Fully Aware	Not Aware	Fuuly Aware	Moderatly Aware	Fully Aware	Fully Aware	Fully Aware	Fully Aware	Fully Aware	Fully Aware	Fully Aware	Yes	No	Yes	No	No	No	No	No	Yes	No	Yes	No	No	Yes	Yes	Yes	Yes	Yes	Yes	Yes
243	Female	Barani	18-25	Bachelor's	No	Yes	Yes	Yes	No	Moderatly Aware	Fully Aware	Fully Aware	Moderatly Aware	Fully Aware	Moderatly Aware	Fully Aware	Fully Aware	Moderatly Aware	Fully Aware	Not Aware	Fuuly Aware	Moderatly Aware	Fully Aware	Fully Aware	Fully Aware	Fully Aware	Fully Aware	Fully Aware	Fully Aware	Yes	No	Yes	No	No	No	No	No	Yes	No	Yes	No	No	Yes	Yes	Yes	Yes	Yes	Yes	Yes
244	Female	Barani	18-25	Bachelor's	No	Yes	Yes	Yes	No	Moderatly Aware	Fully Aware	Fully Aware	Moderatly Aware	Fully Aware	Moderatly Aware	Fully Aware	Fully Aware	Moderatly Aware	Fully Aware	Not Aware	Fuuly Aware	Moderatly Aware	Fully Aware	Fully Aware	Fully Aware	Fully Aware	Fully Aware	Fully Aware	Fully Aware	Yes	No	Yes	No	No	No	No	No	Yes	No	Yes	No	No	Yes	Yes	Yes	Yes	Yes	Yes	Yes
245	Female	Barani	18-25	Bachelor's	No	Yes	Yes	Yes	No	Moderatly Aware	Fully Aware	Fully Aware	Moderatly Aware	Fully Aware	Moderatly Aware	Fully Aware	Fully Aware	Moderatly Aware	Fully Aware	Not Aware	Fuuly Aware	Moderatly Aware	Fully Aware	Fully Aware	Fully Aware	Fully Aware	Fully Aware	Fully Aware	Fully Aware	Yes	No	Yes	No	No	No	No	No	Yes	No	Yes	No	No	Yes	Yes	Yes	Yes	Yes	Yes	Yes
246	Female	Barani	18-25	Bachelor's	No	Yes	Yes	Yes	No	Moderatly Aware	Fully Aware	Fully Aware	Moderatly Aware	Fully Aware	Moderatly Aware	Fully Aware	Fully Aware	Moderatly Aware	Fully Aware	Not Aware	Fuuly Aware	Moderatly Aware	Fully Aware	Fully Aware	Fully Aware	Fully Aware	Fully Aware	Fully Aware	Fully Aware	Yes	No	No	No	No	No	No	No	Yes	No	Yes	No	No	Yes	Yes	Yes	Yes	Yes	Yes	Yes
247	Female	Barani	18-25	Bachelor's	No	Yes	Yes	Yes	No	Moderatly Aware	Fully Aware	Fully Aware	Moderatly Aware	Fully Aware	Moderatly Aware	Fully Aware	Fully Aware	Moderatly Aware	Fully Aware	Not Aware	Fuuly Aware	Moderatly Aware	Fully Aware	Fully Aware	Fully Aware	Fully Aware	Fully Aware	Fully Aware	Fully Aware	Yes	No	No	No	No	No	No	No	Yes	No	Yes	No	No	Yes	Yes	Yes	Yes	Yes	Yes	Yes
248	Female	Barani	18-25	Bachelor's	No	Yes	Yes	Yes	No	Moderatly Aware	Fully Aware	Fully Aware	Moderatly Aware	Fully Aware	Moderatly Aware	Fully Aware	Fully Aware	Moderatly Aware	Fully Aware	Not Aware	Fuuly Aware	Moderatly Aware	Fully Aware	Fully Aware	Fully Aware	Fully Aware	Fully Aware	Fully Aware	Fully Aware	Yes	No	No	No	No	No	No	No	Yes	No	Yes	No	No	Yes	Yes	Yes	Yes	Yes	Yes	Yes
249	Female	Barani	18-25	Bachelor's	No	Yes	Yes	Yes	No	Moderatly Aware	Fully Aware	Fully Aware	Moderatly Aware	Fully Aware	Moderatly Aware	Fully Aware	Fully Aware	Moderatly Aware	Fully Aware	Not Aware	Fuuly Aware	Moderatly Aware	Fully Aware	Fully Aware	Fully Aware	Fully Aware	Fully Aware	Fully Aware	Fully Aware	Yes	No	No	No	No	No	No	No	Yes	No	Yes	No	No	Yes	Yes	Yes	No	No	Yes	No
250	Female	Barani	18-25	Bachelor's	No	Yes	Yes	Yes	No	Moderatly Aware	Fully Aware	Fully Aware	Moderatly Aware	Fully Aware	Moderatly Aware	Fully Aware	Fully Aware	Moderatly Aware	Fully Aware	Not Aware	Fuuly Aware	Moderatly Aware	Fully Aware	Fully Aware	Fully Aware	Fully Aware	Fully Aware	Fully Aware	Fully Aware	Yes	No	No	No	No	No	No	No	Yes	No	No	No	No	Yes	Yes	Yes	No	No	Yes	No
251	Female	Barani	18-25	Bachelor's	No	Yes	Yes	Yes	No	Moderatly Aware	Fully Aware	Fully Aware	Moderatly Aware	Fully Aware	Not Aware	Fully Aware	Fully Aware	Moderatly Aware	Fully Aware	Not Aware	Fuuly Aware	Moderatly Aware	Fully Aware	Fully Aware	Fully Aware	Fully Aware	Fully Aware	Fully Aware	Fully Aware	Yes	No	No	No	No	No	No	No	Yes	No	No	No	No	Yes	Yes	Yes	No	No	Yes	No
252	Female	Barani	18-25	Bachelor's	No	Yes	Yes	Yes	No	Moderatly Aware	Fully Aware	Fully Aware	Moderatly Aware	Fully Aware	Not Aware	Fully Aware	Fully Aware	Moderatly Aware	Fully Aware	Not Aware	Fuuly Aware	Moderatly Aware	Fully Aware	Fully Aware	Fully Aware	Fully Aware	Fully Aware	Fully Aware	Fully Aware	Yes	No	No	No	No	No	No	No	Yes	No	No	No	No	Yes	Yes	Yes	No	No	Yes	No
253	Female	Barani	18-25	Bachelor's	No	Yes	Yes	Yes	No	Moderatly Aware	Fully Aware	Fully Aware	Moderatly Aware	Fully Aware	Not Aware	Fully Aware	Fully Aware	Moderatly Aware	Fully Aware	Not Aware	Fuuly Aware	Moderatly Aware	Fully Aware	Fully Aware	Fully Aware	Fully Aware	Fully Aware	Fully Aware	Fully Aware	Yes	No	No	No	No	No	No	No	Yes	No	No	No	No	Yes	Yes	Yes	No	No	Yes	No
254	Female	Barani	18-25	Bachelor's	No	Yes	Yes	Yes	No	Moderatly Aware	Fully Aware	Fully Aware	Moderatly Aware	Fully Aware	Not Aware	Fully Aware	Fully Aware	Moderatly Aware	Fully Aware	Not Aware	Fuuly Aware	Moderatly Aware	Fully Aware	Fully Aware	Fully Aware	Fully Aware	Fully Aware	Fully Aware	Fully Aware	Yes	No	No	No	No	No	No	No	Yes	No	No	No	No	Yes	Yes	Yes	No	No	Yes	No
255	Female	Barani	18-25	Bachelor's	No	Yes	Yes	Yes	No	Moderatly Aware	Fully Aware	Fully Aware	Moderatly Aware	Fully Aware	Not Aware	Fully Aware	Fully Aware	Moderatly Aware	Fully Aware	Not Aware	Fuuly Aware	Moderatly Aware	Fully Aware	Fully Aware	Fully Aware	Fully Aware	Fully Aware	Fully Aware	Fully Aware	Yes	No	No	No	No	No	No	No	Yes	No	No	No	No	Yes	Yes	Yes	No	No	Yes	No
256	Female	Barani	18-25	Bachelor's	No	Yes	Yes	Yes	No	Moderatly Aware	Fully Aware	Fully Aware	Moderatly Aware	Fully Aware	Not Aware	Fully Aware	Fully Aware	Moderatly Aware	Fully Aware	Not Aware	Fuuly Aware	Moderatly Aware	Fully Aware	Fully Aware	Fully Aware	Fully Aware	Fully Aware	Fully Aware	Fully Aware	Yes	No	No	No	No	No	No	No	Yes	No	No	No	No	Yes	Yes	Yes	No	No	Yes	No
257	Female	Barani	18-25	Bachelor's	No	Yes	Yes	Yes	No	Moderatly Aware	Fully Aware	Fully Aware	Moderatly Aware	Fully Aware	Not Aware	Fully Aware	Fully Aware	Moderatly Aware	Fully Aware	Not Aware	Fuuly Aware	Moderatly Aware	Fully Aware	Fully Aware	Fully Aware	Fully Aware	Fully Aware	Fully Aware	Fully Aware	Yes	No	No	No	No	No	No	No	Yes	No	No	No	No	Yes	Yes	Yes	No	No	Yes	No
258	Female	Barani	18-25	Bachelor's	No	Yes	Yes	Yes	No	Moderatly Aware	Fully Aware	Fully Aware	Moderatly Aware	Fully Aware	Not Aware	Fully Aware	Fully Aware	Moderatly Aware	Fully Aware	Not Aware	Fuuly Aware	Moderatly Aware	Fully Aware	Fully Aware	Fully Aware	Fully Aware	Fully Aware	Fully Aware	Fully Aware	Yes	No	No	No	No	No	No	No	Yes	No	No	No	No	Yes	Yes	Yes	No	No	Yes	No
259	Female	Barani	18-25	Bachelor's	No	Yes	Yes	Yes	No	Moderatly Aware	Fully Aware	Fully Aware	Fully Aware	Fully Aware	Not Aware	Fully Aware	Fully Aware	Moderatly Aware	Fully Aware	Not Aware	Fuuly Aware	Moderatly Aware	Fully Aware	Fully Aware	Fully Aware	Fully Aware	Fully Aware	Fully Aware	Fully Aware	Yes	No	No	No	No	No	No	No	Yes	No	No	No	No	Yes	Yes	Yes	No	No	Yes	No
260	Female	Barani	18-25	Bachelor's	No	Yes	Yes	Yes	No	Moderatly Aware	Fully Aware	Fully Aware	Fully Aware	Fully Aware	Not Aware	Fully Aware	Fully Aware	Moderatly Aware	Fully Aware	Not Aware	Fuuly Aware	Moderatly Aware	Fully Aware	Fully Aware	Fully Aware	Fully Aware	Fully Aware	Fully Aware	Fully Aware	Yes	No	No	No	No	No	No	No	Yes	No	No	No	No	Yes	Yes	Yes	No	No	Yes	No
261	Female	Barani	18-25	Bachelor's	No	Yes	Yes	Yes	No	Moderatly Aware	Fully Aware	Fully Aware	Fully Aware	Fully Aware	Not Aware	Fully Aware	Fully Aware	Moderatly Aware	Fully Aware	Not Aware	Fuuly Aware	Moderatly Aware	Fully Aware	Fully Aware	Fully Aware	Fully Aware	Fully Aware	Fully Aware	Fully Aware	Yes	No	No	No	No	No	No	No	Yes	No	No	No	No	Yes	Yes	Yes	No	No	Yes	No
262	Female	Barani	18-25	Bachelor's	No	No	Yes	Yes	No	Fully Aware	Fully Aware	Fully Aware	Fully Aware	Fully Aware	Not Aware	Fully Aware	Fully Aware	Moderatly Aware	Fully Aware	Not Aware	Fuuly Aware	Moderatly Aware	Fully Aware	Fully Aware	Fully Aware	Fully Aware	Fully Aware	Fully Aware	Fully Aware	Yes	No	No	No	No	No	No	No	Yes	No	No	No	No	Yes	Yes	Yes	No	No	Yes	No
263	Female	Barani	18-25	Bachelor's	No	No	Yes	Yes	No	Fully Aware	Fully Aware	Fully Aware	Fully Aware	Fully Aware	Not Aware	Fully Aware	Fully Aware	Moderatly Aware	Fully Aware	Not Aware	Fuuly Aware	Moderatly Aware	Fully Aware	Fully Aware	Fully Aware	Fully Aware	Fully Aware	Fully Aware	Fully Aware	Yes	No	No	No	No	No	No	No	Yes	No	No	No	No	Yes	Yes	Yes	No	No	Yes	No
264	Female	Barani	18-25	Bachelor's	No	No	Yes	Yes	No	Fully Aware	Fully Aware	Fully Aware	Fully Aware	Fully Aware	Not Aware	Fully Aware	Fully Aware	Moderatly Aware	Fully Aware	Not Aware	Fuuly Aware	Moderatly Aware	Fully Aware	Fully Aware	Fully Aware	Fully Aware	Fully Aware	Fully Aware	Fully Aware	Yes	No	No	No	No	No	No	No	Yes	No	No	No	No	Yes	Yes	Yes	No	No	Yes	No
265	Female	Barani	18-25	Bachelor's	No	No	Yes	Yes	No	Fully Aware	Fully Aware	Fully Aware	Fully Aware	Fully Aware	Not Aware	Fully Aware	Fully Aware	Moderatly Aware	Fully Aware	Not Aware	Fuuly Aware	Moderatly Aware	Fully Aware	Fully Aware	Fully Aware	Fully Aware	Fully Aware	Fully Aware	Fully Aware	Yes	No	No	No	No	No	No	No	Yes	No	No	No	No	Yes	Yes	Yes	No	No	Yes	No
266	Female	Barani	18-25	Bachelor's	No	No	Yes	Yes	No	Fully Aware	Fully Aware	Fully Aware	Fully Aware	Fully Aware	Not Aware	Fully Aware	Fully Aware	Moderatly Aware	Fully Aware	Not Aware	Fuuly Aware	Moderatly Aware	Fully Aware	Fully Aware	Fully Aware	Fully Aware	Fully Aware	Fully Aware	Fully Aware	Yes	No	No	No	No	No	No	No	Yes	No	No	No	No	Yes	Yes	Yes	No	No	Yes	No
267	Female	Barani	18-25	Bachelor's	No	No	Yes	Yes	No	Fully Aware	Fully Aware	Fully Aware	Fully Aware	Fully Aware	Not Aware	Fully Aware	Fully Aware	Moderatly Aware	Fully Aware	Not Aware	Fuuly Aware	Moderatly Aware	Fully Aware	Fully Aware	Fully Aware	Fully Aware	Fully Aware	Fully Aware	Fully Aware	Yes	No	No	No	No	No	No	No	Yes	No	No	No	No	Yes	Yes	Yes	No	No	Yes	No
268	Female	Barani	18-25	Bachelor's	No	No	Yes	Yes	No	Fully Aware	Fully Aware	Fully Aware	Fully Aware	Fully Aware	Not Aware	Fully Aware	Fully Aware	Moderatly Aware	Fully Aware	Not Aware	Fuuly Aware	Not Aware	Fully Aware	Fully Aware	Fully Aware	Fully Aware	Fully Aware	Fully Aware	Fully Aware	Yes	No	No	No	No	No	No	No	Yes	No	No	No	No	Yes	Yes	Yes	No	No	Yes	Yes
269	Female	Barani	18-25	Bachelor's	No	No	Yes	Yes	No	Fully Aware	Moderatly Aware	Fully Aware	Fully Aware	Fully Aware	Not Aware	Fully Aware	Fully Aware	Moderatly Aware	Fully Aware	Not Aware	Fuuly Aware	Not Aware	Fully Aware	Fully Aware	Fully Aware	Fully Aware	Fully Aware	Fully Aware	Fully Aware	Yes	No	No	No	No	No	No	No	Yes	No	No	No	No	Yes	Yes	Yes	No	No	Yes	Yes
270	Female	Barani	18-25	Bachelor's	No	No	Yes	Yes	No	Fully Aware	Moderatly Aware	Fully Aware	Fully Aware	Fully Aware	Not Aware	Fully Aware	Fully Aware	Moderatly Aware	Fully Aware	Not Aware	Fuuly Aware	Not Aware	Fully Aware	Fully Aware	Fully Aware	Fully Aware	Fully Aware	Fully Aware	Fully Aware	Yes	No	No	No	No	No	No	No	Yes	No	No	No	No	Yes	Yes	Yes	No	No	No	Yes
271	Female	Barani	18-25	Bachelor's	No	No	Yes	Yes	No	Fully Aware	Moderatly Aware	Fully Aware	Fully Aware	Fully Aware	Not Aware	Fully Aware	Fully Aware	Moderatly Aware	Fully Aware	Not Aware	Fuuly Aware	Not Aware	Fully Aware	Fully Aware	Fully Aware	Fully Aware	Fully Aware	Fully Aware	Fully Aware	Yes	No	No	No	No	No	No	No	No	No	No	No	No	Yes	Yes	Yes	No	No	No	Yes
272	Female	Barani	18-25	Bachelor's	No	No	Yes	Yes	No	Fully Aware	Moderatly Aware	Fully Aware	Fully Aware	Fully Aware	Not Aware	Fully Aware	Fully Aware	Moderatly Aware	Fully Aware	Not Aware	Fuuly Aware	Not Aware	Fully Aware	Fully Aware	Fully Aware	Fully Aware	Fully Aware	Fully Aware	Fully Aware	Yes	No	No	No	No	No	No	No	No	No	No	No	No	Yes	Yes	Yes	No	No	No	Yes
273	Female	Barani	18-25	Bachelor's	No	No	Yes	Yes	No	Fully Aware	Moderatly Aware	Fully Aware	Fully Aware	Fully Aware	Not Aware	Fully Aware	Fully Aware	Moderatly Aware	Fully Aware	Not Aware	Fuuly Aware	Not Aware	Fully Aware	Fully Aware	Fully Aware	Fully Aware	Fully Aware	Fully Aware	Fully Aware	Yes	No	No	No	No	No	No	No	No	No	No	No	No	Yes	Yes	Yes	No	No	No	Yes
274	Female	Barani	18-25	Bachelor's	No	No	Yes	Yes	No	Fully Aware	Moderatly Aware	Fully Aware	Fully Aware	Fully Aware	Not Aware	Fully Aware	Fully Aware	Moderatly Aware	Fully Aware	Not Aware	Fuuly Aware	Not Aware	Fully Aware	Fully Aware	Fully Aware	Fully Aware	Fully Aware	Fully Aware	Fully Aware	Yes	No	No	No	No	No	No	No	No	No	No	No	No	Yes	Yes	Yes	No	No	No	Yes
275	Female	Barani	18-25	Bachelor's	No	No	Yes	Yes	No	Fully Aware	Moderatly Aware	Fully Aware	Fully Aware	Fully Aware	Not Aware	Fully Aware	Fully Aware	Moderatly Aware	Fully Aware	Not Aware	Fuuly Aware	Not Aware	Fully Aware	Fully Aware	Fully Aware	Fully Aware	Fully Aware	Fully Aware	Fully Aware	Yes	No	No	No	No	No	No	No	No	No	No	No	No	Yes	Yes	Yes	No	No	No	Yes
276	Female	Barani	18-25	Bachelor's	No	No	Yes	Yes	No	Fully Aware	Moderatly Aware	Fully Aware	Fully Aware	Fully Aware	Not Aware	Fully Aware	Fully Aware	Moderatly Aware	Fully Aware	Not Aware	Fuuly Aware	Not Aware	Fully Aware	Fully Aware	Fully Aware	Fully Aware	Fully Aware	Fully Aware	Fully Aware	Yes	No	No	No	No	No	No	No	No	No	No	No	No	Yes	Yes	Yes	No	No	No	Yes
277	Female	Barani	18-25	Bachelor's	No	No	Yes	Yes	No	Fully Aware	Moderatly Aware	Fully Aware	Fully Aware	Fully Aware	Not Aware	Fully Aware	Fully Aware	Moderatly Aware	Fully Aware	Not Aware	Fuuly Aware	Not Aware	Fully Aware	Fully Aware	Fully Aware	Fully Aware	Fully Aware	Fully Aware	Fully Aware	Yes	No	No	No	No	No	No	No	No	No	No	No	No	Yes	Yes	Yes	No	No	No	Yes
278	Female	Barani	18-25	Bachelor's	No	No	Yes	Yes	No	Fully Aware	Moderatly Aware	Fully Aware	Fully Aware	Fully Aware	Not Aware	Fully Aware	Fully Aware	Moderatly Aware	Fully Aware	Not Aware	Fuuly Aware	Not Aware	Fully Aware	Fully Aware	Fully Aware	Fully Aware	Fully Aware	Fully Aware	Fully Aware	Yes	No	No	No	No	No	No	No	No	No	No	No	No	Yes	Yes	Yes	No	No	No	Yes
279	Female	Barani	18-25	Bachelor's	No	No	Yes	Yes	No	Fully Aware	Moderatly Aware	Fully Aware	Fully Aware	Fully Aware	Not Aware	Fully Aware	Fully Aware	Moderatly Aware	Fully Aware	Not Aware	Fuuly Aware	Not Aware	Fully Aware	Fully Aware	Fully Aware	Fully Aware	Fully Aware	Fully Aware	Fully Aware	Yes	No	No	No	No	No	No	No	No	No	No	No	No	Yes	Yes	Yes	No	No	No	Yes
280	Female	Barani	18-25	Bachelor's	No	No	Yes	Yes	No	Fully Aware	Moderatly Aware	Fully Aware	Fully Aware	Fully Aware	Not Aware	Fully Aware	Fully Aware	Moderatly Aware	Fully Aware	Not Aware	Fuuly Aware	Not Aware	Fully Aware	Fully Aware	Fully Aware	Fully Aware	Fully Aware	Fully Aware	Fully Aware	Yes	No	No	No	No	No	No	No	No	No	No	No	No	Yes	Yes	Yes	No	No	No	Yes
281	Female	Barani	18-25	Bachelor's	No	No	Yes	Yes	No	Fully Aware	Moderatly Aware	Fully Aware	Fully Aware	Fully Aware	Not Aware	Fully Aware	Fully Aware	Moderatly Aware	Fully Aware	Not Aware	Fuuly Aware	Not Aware	Fully Aware	Fully Aware	Fully Aware	Fully Aware	Fully Aware	Fully Aware	Fully Aware	Yes	No	No	No	No	No	No	No	No	No	No	No	No	Yes	Yes	Yes	No	No	No	Yes
282	Female	Barani	18-25	Bachelor's	No	No	Yes	Yes	No	Fully Aware	Moderatly Aware	Fully Aware	Fully Aware	Fully Aware	Not Aware	Fully Aware	Fully Aware	Moderatly Aware	Fully Aware	Not Aware	Fuuly Aware	Not Aware	Fully Aware	Fully Aware	Fully Aware	Fully Aware	Fully Aware	Fully Aware	Fully Aware	Yes	No	No	No	No	No	No	No	No	No	No	No	No	Yes	Yes	Yes	No	No	No	Yes
283	Female	Barani	18-25	Bachelor's	No	No	Yes	Yes	No	Fully Aware	Moderatly Aware	Fully Aware	Fully Aware	Fully Aware	Not Aware	Fully Aware	Fully Aware	Moderatly Aware	Fully Aware	Moderatly Aware	Fuuly Aware	Not Aware	Fully Aware	Fully Aware	Fully Aware	Fully Aware	Fully Aware	Fully Aware	Fully Aware	Yes	No	No	No	No	No	No	No	No	No	No	No	No	Yes	Yes	Yes	No	No	No	Yes
284	Female	Barani	18-25	Bachelor's	No	No	Yes	Yes	No	Fully Aware	Moderatly Aware	Fully Aware	Fully Aware	Fully Aware	Not Aware	Fully Aware	Fully Aware	Moderatly Aware	Fully Aware	Moderatly Aware	Fuuly Aware	Not Aware	Fully Aware	Fully Aware	Fully Aware	Fully Aware	Fully Aware	Fully Aware	Fully Aware	Yes	No	No	No	No	No	No	No	No	No	No	No	No	Yes	Yes	Yes	No	No	No	Yes
285	Female	Barani	18-25	Bachelor's	No	No	Yes	Yes	No	Fully Aware	Moderatly Aware	Fully Aware	Fully Aware	Fully Aware	Not Aware	Fully Aware	Fully Aware	Moderatly Aware	Fully Aware	Moderatly Aware	Fuuly Aware	Not Aware	Fully Aware	Fully Aware	Fully Aware	Fully Aware	Fully Aware	Fully Aware	Fully Aware	Yes	No	No	No	No	No	No	No	No	No	No	No	No	Yes	Yes	Yes	No	No	No	Yes
286	Female	Barani	18-25	Bachelor's	No	No	Yes	Yes	No	Fully Aware	Moderatly Aware	Fully Aware	Fully Aware	Fully Aware	Not Aware	Fully Aware	Fully Aware	Moderatly Aware	Fully Aware	Moderatly Aware	Fuuly Aware	Not Aware	Fully Aware	Fully Aware	Fully Aware	Fully Aware	Fully Aware	Fully Aware	Fully Aware	Yes	No	No	No	No	No	No	No	No	No	No	No	No	Yes	Yes	Yes	No	No	No	Yes
287	Female	Barani	18-25	Bachelor's	No	No	Yes	Yes	No	Fully Aware	Moderatly Aware	Fully Aware	Fully Aware	Fully Aware	Moderatly Aware	Fully Aware	Fully Aware	Moderatly Aware	Fully Aware	Moderatly Aware	Fuuly Aware	Not Aware	Fully Aware	Fully Aware	Fully Aware	Fully Aware	Fully Aware	Fully Aware	Fully Aware	Yes	No	No	No	No	No	No	No	No	No	No	No	No	Yes	Yes	Yes	No	No	No	Yes
288	Female	Barani	18-25	Bachelor's	No	No	Yes	Yes	No	Fully Aware	Moderatly Aware	Fully Aware	Fully Aware	Fully Aware	Moderatly Aware	Fully Aware	Fully Aware	Moderatly Aware	Fully Aware	Moderatly Aware	Fuuly Aware	Not Aware	Fully Aware	Fully Aware	Fully Aware	Fully Aware	Fully Aware	Fully Aware	Fully Aware	Yes	No	No	No	No	No	No	No	No	No	No	No	No	Yes	Yes	Yes	No	No	No	Yes
289	Female	Montgomery	18-25	Bachelor's	No	No	Yes	Yes	No	Fully Aware	Moderatly Aware	Fully Aware	Fully Aware	Fully Aware	Moderatly Aware	Fully Aware	Fully Aware	Moderatly Aware	Fully Aware	Moderatly Aware	Fuuly Aware	Not Aware	Fully Aware	Fully Aware	Fully Aware	Fully Aware	Fully Aware	Fully Aware	Fully Aware	Yes	No	No	No	No	No	No	No	No	No	No	No	No	Yes	Yes	Yes	No	No	Yes	Yes
290	Female	Montgomery	18-25	Bachelor's	No	No	Yes	Yes	No	Fully Aware	Moderatly Aware	Fully Aware	Fully Aware	Fully Aware	Moderatly Aware	Fully Aware	Fully Aware	Moderatly Aware	Fully Aware	Moderatly Aware	Fuuly Aware	Not Aware	Fully Aware	Fully Aware	Fully Aware	Fully Aware	Fully Aware	Fully Aware	Fully Aware	Yes	No	No	No	No	No	No	No	No	No	No	No	No	Yes	Yes	Yes	No	No	Yes	No
291	Female	Montgomery	18-25	Bachelor's	No	No	Yes	Yes	No	Fully Aware	Moderatly Aware	Fully Aware	Fully Aware	Fully Aware	Moderatly Aware	Fully Aware	Fully Aware	Moderatly Aware	Fully Aware	Moderatly Aware	Fuuly Aware	Not Aware	Fully Aware	Fully Aware	Fully Aware	Fully Aware	Fully Aware	Fully Aware	Fully Aware	Yes	No	No	No	No	No	No	No	No	No	No	No	No	Yes	Yes	Yes	No	No	Yes	No
292	Female	Montgomery	18-25	Bachelor's	No	No	Yes	Yes	No	Fully Aware	Moderatly Aware	Fully Aware	Fully Aware	Fully Aware	Moderatly Aware	Fully Aware	Fully Aware	Moderatly Aware	Fully Aware	Moderatly Aware	Fuuly Aware	Not Aware	Fully Aware	Fully Aware	Fully Aware	Fully Aware	Fully Aware	Fully Aware	Fully Aware	Yes	No	No	No	No	No	No	No	No	No	No	No	No	Yes	Yes	Yes	No	No	Yes	No
293	Female	Montgomery	18-25	Bachelor's	No	No	Yes	Yes	No	Fully Aware	Moderatly Aware	Fully Aware	Fully Aware	Fully Aware	Moderatly Aware	Fully Aware	Fully Aware	Moderatly Aware	Fully Aware	Moderatly Aware	Fuuly Aware	Not Aware	Fully Aware	Fully Aware	Fully Aware	Fully Aware	Fully Aware	Fully Aware	Fully Aware	Yes	No	No	No	No	No	No	No	No	No	No	No	No	Yes	Yes	Yes	No	No	Yes	No
294	Female	Montgomery	18-25	Bachelor's	No	No	Yes	Yes	No	Fully Aware	Moderatly Aware	Fully Aware	Fully Aware	Fully Aware	Moderatly Aware	Fully Aware	Fully Aware	Moderatly Aware	Fully Aware	Moderatly Aware	Fuuly Aware	Not Aware	Fully Aware	Fully Aware	Fully Aware	Fully Aware	Fully Aware	Fully Aware	Fully Aware	Yes	No	No	No	No	No	No	No	No	No	No	No	No	Yes	Yes	Yes	No	No	Yes	No
295	Female	Montgomery	18-25	Bachelor's	No	No	Yes	Yes	No	Fully Aware	Moderatly Aware	Fully Aware	Fully Aware	Fully Aware	Fully Aware	Fully Aware	Fully Aware	Moderatly Aware	Fully Aware	Moderatly Aware	Fuuly Aware	Not Aware	Fully Aware	Fully Aware	Fully Aware	Fully Aware	Fully Aware	Fully Aware	Fully Aware	Yes	No	No	No	No	No	No	No	No	No	No	No	No	Yes	Yes	Yes	No	No	Yes	No
296	Female	Montgomery	18-25	Bachelor's	No	No	Yes	Yes	No	Fully Aware	Moderatly Aware	Fully Aware	Fully Aware	Fully Aware	Fully Aware	Fully Aware	Fully Aware	Moderatly Aware	Fully Aware	Moderatly Aware	Fuuly Aware	Not Aware	Fully Aware	Fully Aware	Fully Aware	Fully Aware	Fully Aware	Fully Aware	Fully Aware	Yes	No	No	No	No	No	No	No	No	No	No	No	No	Yes	Yes	Yes	No	No	Yes	No
297	Female	Montgomery	18-25	Bachelor's	No	No	Yes	Yes	No	Fully Aware	Moderatly Aware	Fully Aware	Fully Aware	Fully Aware	Fully Aware	Fully Aware	Fully Aware	Moderatly Aware	Fully Aware	Moderatly Aware	Fuuly Aware	Not Aware	Fully Aware	Fully Aware	Fully Aware	Fully Aware	Fully Aware	Fully Aware	Fully Aware	Yes	No	No	No	No	No	No	No	No	No	No	No	No	Yes	Yes	Yes	No	No	Yes	No
298	Female	Montgomery	18-25	Bachelor's	No	No	Yes	Yes	No	Fully Aware	Moderatly Aware	Fully Aware	Fully Aware	Fully Aware	Fully Aware	Fully Aware	Fully Aware	Moderatly Aware	Fully Aware	Moderatly Aware	Fuuly Aware	Not Aware	Fully Aware	Fully Aware	Fully Aware	Fully Aware	Fully Aware	Fully Aware	Fully Aware	Yes	No	No	No	No	No	No	No	No	No	No	No	No	Yes	Yes	Yes	No	No	Yes	No
299	Female	Montgomery	18-25	Bachelor's	No	No	Yes	Yes	No	Fully Aware	Moderatly Aware	Fully Aware	Fully Aware	Fully Aware	Fully Aware	Fully Aware	Fully Aware	Moderatly Aware	Fully Aware	Moderatly Aware	Fuuly Aware	Not Aware	Fully Aware	Fully Aware	Fully Aware	Fully Aware	Fully Aware	Fully Aware	Fully Aware	Yes	Yes	No	No	No	No	Yes	No	No	No	No	No	No	Yes	No	Yes	Yes	Yes	Yes	Yes
300	Female	Montgomery	18-25	Bachelor's	No	No	Yes	Yes	No	Fully Aware	Moderatly Aware	Fully Aware	Fully Aware	Fully Aware	Fully Aware	Fully Aware	Fully Aware	Moderatly Aware	Fully Aware	Moderatly Aware	Fuuly Aware	Not Aware	Fully Aware	Fully Aware	Fully Aware	Fully Aware	Fully Aware	Fully Aware	Fully Aware	Yes	Yes	No	No	No	No	Yes	No	No	No	No	No	No	Yes	No	Yes	Yes	Yes	Yes	Yes
301	Female	Montgomery	18-25	Bachelor's	No	No	Yes	Yes	No	Fully Aware	Moderatly Aware	Fully Aware	Fully Aware	Fully Aware	Fully Aware	Fully Aware	Fully Aware	Moderatly Aware	Fully Aware	Moderatly Aware	Fuuly Aware	Not Aware	Fully Aware	Fully Aware	Fully Aware	Fully Aware	Fully Aware	Fully Aware	Fully Aware	Yes	Yes	No	No	No	No	Yes	No	No	No	No	No	No	Yes	No	Yes	Yes	Yes	Yes	Yes
302	Female	Montgomery	18-25	Bachelor's	No	No	Yes	Yes	No	Fully Aware	Moderatly Aware	Fully Aware	Fully Aware	Fully Aware	Fully Aware	Fully Aware	Fully Aware	Moderatly Aware	Fully Aware	Moderatly Aware	Fuuly Aware	Not Aware	Fully Aware	Fully Aware	Fully Aware	Fully Aware	Fully Aware	Fully Aware	Fully Aware	Yes	Yes	No	No	No	No	Yes	No	No	No	No	No	No	Yes	No	Yes	Yes	Yes	Yes	Yes
303	Female	Montgomery	18-25	Bachelor's	No	No	Yes	Yes	No	Fully Aware	Moderatly Aware	Fully Aware	Fully Aware	Fully Aware	Fully Aware	Fully Aware	Fully Aware	Moderatly Aware	Fully Aware	Moderatly Aware	Fuuly Aware	Not Aware	Fully Aware	Fully Aware	Fully Aware	Fully Aware	Fully Aware	Fully Aware	Fully Aware	Yes	Yes	No	No	No	No	Yes	No	No	No	No	No	No	Yes	No	Yes	Yes	Yes	Yes	Yes
304	Female	Montgomery	18-25	Bachelor's	No	No	No	Yes	No	Fully Aware	Moderatly Aware	Fully Aware	Fully Aware	Fully Aware	Fully Aware	Fully Aware	Fully Aware	Moderatly Aware	Fully Aware	Moderatly Aware	Fuuly Aware	Not Aware	Fully Aware	Fully Aware	Fully Aware	Fully Aware	Fully Aware	Fully Aware	Fully Aware	Yes	Yes	No	No	No	No	Yes	No	No	No	No	No	No	Yes	No	Yes	Yes	Yes	Yes	Yes
305	Female	Montgomery	18-25	Bachelor's	No	No	No	Yes	No	Fully Aware	Moderatly Aware	Fully Aware	Fully Aware	Fully Aware	Fully Aware	Fully Aware	Fully Aware	Moderatly Aware	Fully Aware	Moderatly Aware	Fuuly Aware	Not Aware	Fully Aware	Fully Aware	Fully Aware	Fully Aware	Fully Aware	Fully Aware	Fully Aware	Yes	Yes	No	No	No	No	Yes	No	No	No	No	No	No	Yes	No	Yes	Yes	Yes	Yes	Yes
306	Female	Montgomery	18-25	Bachelor's	No	No	No	Yes	No	Fully Aware	Moderatly Aware	Fully Aware	Fully Aware	Fully Aware	Fully Aware	Fully Aware	Fully Aware	Fully Aware	Fully Aware	Moderatly Aware	Fuuly Aware	Not Aware	Fully Aware	Fully Aware	Fully Aware	Fully Aware	Fully Aware	Fully Aware	Fully Aware	Yes	Yes	No	No	No	No	Yes	No	No	No	No	No	No	Yes	No	Yes	Yes	Yes	Yes	Yes
307	Female	Montgomery	18-25	Bachelor's	No	No	No	Yes	No	Fully Aware	Moderatly Aware	Fully Aware	Fully Aware	Fully Aware	Fully Aware	Fully Aware	Fully Aware	Fully Aware	Fully Aware	Moderatly Aware	Fuuly Aware	Not Aware	Fully Aware	Fully Aware	Fully Aware	Fully Aware	Fully Aware	Fully Aware	Fully Aware	Yes	Yes	No	No	No	No	Yes	No	No	No	No	No	No	Yes	No	Yes	Yes	Yes	Yes	Yes
308	Female	Montgomery	18-25	Bachelor's	No	No	No	Yes	No	Fully Aware	Moderatly Aware	Fully Aware	Fully Aware	Fully Aware	Fully Aware	Fully Aware	Fully Aware	Fully Aware	Fully Aware	Moderatly Aware	Fuuly Aware	Not Aware	Fully Aware	Fully Aware	Fully Aware	Fully Aware	Fully Aware	Fully Aware	Fully Aware	Yes	Yes	No	No	No	No	Yes	No	No	No	No	No	No	Yes	No	Yes	Yes	Yes	Yes	Yes
309	Female	Montgomery	18-25	Bachelor's	No	No	No	Yes	No	Fully Aware	Moderatly Aware	Fully Aware	Fully Aware	Fully Aware	Fully Aware	Fully Aware	Fully Aware	Fully Aware	Fully Aware	Moderatly Aware	Fuuly Aware	Not Aware	Fully Aware	Fully Aware	Fully Aware	Fully Aware	Fully Aware	Fully Aware	Fully Aware	Yes	Yes	No	No	No	No	Yes	No	No	No	No	No	No	Yes	No	Yes	Yes	Yes	Yes	Yes
310	Female	Montgomery	18-25	Bachelor's	No	No	No	Yes	No	Fully Aware	Moderatly Aware	Fully Aware	Fully Aware	Fully Aware	Fully Aware	Fully Aware	Fully Aware	Fully Aware	Fully Aware	Moderatly Aware	Fuuly Aware	Not Aware	Not Aware	Fully Aware	Fully Aware	Fully Aware	Fully Aware	Fully Aware	Fully Aware	Yes	Yes	No	No	No	No	Yes	No	No	No	No	No	No	Yes	No	Yes	Yes	Yes	Yes	Yes
311	Female	Montgomery	18-25	Bachelor's	No	No	No	No	No	Fully Aware	Moderatly Aware	Fully Aware	Fully Aware	Fully Aware	Fully Aware	Fully Aware	Fully Aware	Fully Aware	Fully Aware	Moderatly Aware	Fuuly Aware	Not Aware	Not Aware	Fully Aware	Fully Aware	Fully Aware	Fully Aware	Fully Aware	Fully Aware	Yes	Yes	No	No	No	No	Yes	No	No	No	No	No	No	Yes	No	Yes	Yes	Yes	Yes	Yes
312	Female	Montgomery	18-25	Bachelor's	No	No	No	No	No	Fully Aware	Moderatly Aware	Fully Aware	Fully Aware	Fully Aware	Fully Aware	Fully Aware	Fully Aware	Fully Aware	Fully Aware	Moderatly Aware	Fuuly Aware	Not Aware	Not Aware	Fully Aware	Fully Aware	Fully Aware	Fully Aware	Fully Aware	Fully Aware	Yes	Yes	No	No	No	No	Yes	No	No	No	No	No	No	Yes	No	Yes	Yes	Yes	Yes	Yes
313	Female	Montgomery	18-25	Bachelor's	No	No	No	No	No	Fully Aware	Moderatly Aware	Fully Aware	Fully Aware	Fully Aware	Fully Aware	Fully Aware	Fully Aware	Fully Aware	Fully Aware	Moderatly Aware	Fuuly Aware	Not Aware	Not Aware	Fully Aware	Moderatly Aware	Fully Aware	Fully Aware	Fully Aware	Fully Aware	Yes	Yes	No	No	No	No	Yes	No	No	No	No	No	No	Yes	No	No	Yes	Yes	Yes	Yes
314	Female	Montgomery	18-25	Bachelor's	No	No	No	No	No	Fully Aware	Moderatly Aware	Fully Aware	Fully Aware	Fully Aware	Fully Aware	Fully Aware	Fully Aware	Fully Aware	Fully Aware	Moderatly Aware	Fuuly Aware	Not Aware	Not Aware	Fully Aware	Moderatly Aware	Fully Aware	Fully Aware	Fully Aware	Fully Aware	Yes	Yes	No	No	No	No	Yes	No	No	No	No	No	No	Yes	No	No	Yes	Yes	Yes	Yes
315	Female	Montgomery	18-25	Bachelor's	No	No	No	No	No	Fully Aware	Moderatly Aware	Fully Aware	Fully Aware	Fully Aware	Fully Aware	Fully Aware	Fully Aware	Fully Aware	Fully Aware	Moderatly Aware	Fuuly Aware	Not Aware	Not Aware	Fully Aware	Moderatly Aware	Fully Aware	Fully Aware	Fully Aware	Fully Aware	Yes	Yes	No	No	No	No	Yes	No	No	No	No	No	No	Yes	No	No	Yes	Yes	Yes	Yes
316	Female	Montgomery	18-25	Bachelor's	No	No	No	No	No	Fully Aware	Moderatly Aware	Fully Aware	Fully Aware	Fully Aware	Fully Aware	Fully Aware	Fully Aware	Fully Aware	Fully Aware	Moderatly Aware	Fuuly Aware	Not Aware	Not Aware	Fully Aware	Moderatly Aware	Fully Aware	Fully Aware	Fully Aware	Fully Aware	Yes	Yes	No	No	No	No	Yes	No	No	No	No	No	No	Yes	No	No	Yes	Yes	Yes	Yes
317	Female	Montgomery	18-25	Bachelor's	No	No	No	No	No	Fully Aware	Moderatly Aware	Fully Aware	Fully Aware	Fully Aware	Fully Aware	Fully Aware	Fully Aware	Fully Aware	Fully Aware	Moderatly Aware	Fuuly Aware	Not Aware	Not Aware	Fully Aware	Moderatly Aware	Fully Aware	Fully Aware	Fully Aware	Fully Aware	No	Yes	No	No	No	No	Yes	No	No	No	No	No	No	Yes	No	No	Yes	Yes	Yes	Yes
318	Female	Montgomery	18-25	Bachelor's	No	No	No	No	No	Fully Aware	Moderatly Aware	Fully Aware	Fully Aware	Fully Aware	Fully Aware	Fully Aware	Fully Aware	Fully Aware	Fully Aware	Moderatly Aware	Fuuly Aware	Not Aware	Moderatly Aware	Fully Aware	Moderatly Aware	Fully Aware	Fully Aware	Fully Aware	Fully Aware	No	Yes	No	No	No	No	Yes	No	No	No	No	No	No	Yes	No	No	Yes	Yes	Yes	Yes
319	Female	Montgomery	18-25	Bachelor's	No	No	No	No	No	Fully Aware	Moderatly Aware	Fully Aware	Fully Aware	Fully Aware	Fully Aware	Fully Aware	Fully Aware	Fully Aware	Fully Aware	Moderatly Aware	Fuuly Aware	Not Aware	Moderatly Aware	Fully Aware	Moderatly Aware	Fully Aware	Fully Aware	Fully Aware	Fully Aware	No	Yes	No	No	No	No	Yes	No	No	No	No	No	No	Yes	No	No	Yes	Yes	Yes	Yes
320	Female	Montgomery	18-25	Bachelor's	No	No	No	No	No	Fully Aware	Moderatly Aware	Fully Aware	Fully Aware	Fully Aware	Fully Aware	Fully Aware	Fully Aware	Fully Aware	Fully Aware	Moderatly Aware	Fuuly Aware	Not Aware	Moderatly Aware	Fully Aware	Moderatly Aware	Fully Aware	Fully Aware	Fully Aware	Fully Aware	No	Yes	No	No	No	No	Yes	No	No	No	No	No	No	Yes	No	No	Yes	Yes	Yes	Yes
321	Female	Montgomery	18-25	Bachelor's	No	No	No	No	No	Fully Aware	Moderatly Aware	Not Aware	Fully Aware	Fully Aware	Fully Aware	Fully Aware	Fully Aware	Fully Aware	Fully Aware	Moderatly Aware	Fuuly Aware	Not Aware	Moderatly Aware	Fully Aware	Moderatly Aware	Fully Aware	Fully Aware	Fully Aware	Fully Aware	No	Yes	No	No	No	No	Yes	No	No	No	No	No	No	Yes	No	No	Yes	Yes	Yes	Yes
322	Female	Montgomery	18-25	Bachelor's	No	No	No	No	No	Fully Aware	Moderatly Aware	Not Aware	Fully Aware	Fully Aware	Fully Aware	Fully Aware	Fully Aware	Fully Aware	Fully Aware	Moderatly Aware	Fuuly Aware	Not Aware	Moderatly Aware	Fully Aware	Moderatly Aware	Fully Aware	Fully Aware	Fully Aware	Fully Aware	No	Yes	No	No	No	No	Yes	No	No	No	No	No	No	Yes	No	No	Yes	Yes	Yes	Yes
323	Female	Montgomery	18-25	Bachelor's	No	No	No	No	No	Fully Aware	Moderatly Aware	Not Aware	Fully Aware	Fully Aware	Fully Aware	Fully Aware	Fully Aware	Fully Aware	Fully Aware	Moderatly Aware	Fuuly Aware	Not Aware	Moderatly Aware	Fully Aware	Moderatly Aware	Fully Aware	Fully Aware	Fully Aware	Fully Aware	No	Yes	No	No	No	No	Yes	No	No	No	No	No	No	Yes	No	No	Yes	Yes	Yes	Yes
324	Female	Montgomery	18-25	Bachelor's	No	No	No	No	No	Fully Aware	Moderatly Aware	Not Aware	Fully Aware	Fully Aware	Fully Aware	Fully Aware	Fully Aware	Fully Aware	Fully Aware	Moderatly Aware	Fuuly Aware	Not Aware	Moderatly Aware	Fully Aware	Moderatly Aware	Fully Aware	Fully Aware	Fully Aware	Fully Aware	No	Yes	No	No	No	No	Yes	No	No	No	No	No	No	Yes	No	No	Yes	Yes	Yes	Yes
325	Female	Montgomery	18-25	Bachelor's	No	No	No	No	No	Fully Aware	Moderatly Aware	Not Aware	Fully Aware	Fully Aware	Fully Aware	Fully Aware	Fully Aware	Fully Aware	Fully Aware	Moderatly Aware	Fuuly Aware	Not Aware	Moderatly Aware	Fully Aware	Moderatly Aware	Fully Aware	Fully Aware	Fully Aware	Fully Aware	No	Yes	No	No	No	No	Yes	No	No	No	No	No	No	Yes	No	No	Yes	Yes	Yes	Yes
326	Female	Montgomery	18-25	Bachelor's	No	No	No	No	No	Fully Aware	Moderatly Aware	Not Aware	Fully Aware	Fully Aware	Fully Aware	Fully Aware	Fully Aware	Fully Aware	Fully Aware	Moderatly Aware	Fuuly Aware	Not Aware	Moderatly Aware	Fully Aware	Moderatly Aware	Fully Aware	Fully Aware	Fully Aware	Fully Aware	No	Yes	No	No	No	No	Yes	No	No	No	No	No	No	Yes	No	No	Yes	Yes	Yes	Yes
327	Female	Montgomery	18-25	Bachelor's	No	No	No	No	No	Fully Aware	Moderatly Aware	Not Aware	Fully Aware	Fully Aware	Fully Aware	Fully Aware	Fully Aware	Fully Aware	Fully Aware	Moderatly Aware	Fuuly Aware	Not Aware	Moderatly Aware	Fully Aware	Moderatly Aware	Fully Aware	Fully Aware	Fully Aware	Fully Aware	No	Yes	No	No	No	No	Yes	No	No	No	No	No	No	Yes	No	No	Yes	Yes	Yes	Yes
328	Female	Montgomery	18-25	Bachelor's	No	No	No	No	No	Fully Aware	Moderatly Aware	Not Aware	Fully Aware	Fully Aware	Fully Aware	Fully Aware	Fully Aware	Fully Aware	Fully Aware	Moderatly Aware	Fuuly Aware	Not Aware	Moderatly Aware	Fully Aware	Moderatly Aware	Fully Aware	Fully Aware	Fully Aware	Fully Aware	No	Yes	No	No	No	No	Yes	No	No	No	No	No	No	Yes	No	No	Yes	Yes	Yes	Yes
329	Female	Montgomery	18-25	Bachelor's	No	No	No	No	No	Fully Aware	Moderatly Aware	Not Aware	Fully Aware	Fully Aware	Fully Aware	Fully Aware	Fully Aware	Fully Aware	Fully Aware	Moderatly Aware	Fuuly Aware	Not Aware	Moderatly Aware	Fully Aware	Moderatly Aware	Fully Aware	Fully Aware	Fully Aware	Fully Aware	No	Yes	No	No	No	No	Yes	No	No	No	No	No	No	Yes	No	No	Yes	Yes	Yes	Yes
330	Female	Montgomery	18-25	Bachelor's	No	No	No	No	No	Fully Aware	Moderatly Aware	Not Aware	Fully Aware	Fully Aware	Fully Aware	Fully Aware	Fully Aware	Fully Aware	Fully Aware	Moderatly Aware	Fuuly Aware	Not Aware	Moderatly Aware	Fully Aware	Moderatly Aware	Fully Aware	Fully Aware	Fully Aware	Fully Aware	No	Yes	No	No	No	No	Yes	No	No	No	No	No	No	Yes	No	No	Yes	Yes	Yes	Yes
331	Female	Montgomery	18-25	Bachelor's	No	No	No	No	No	Fully Aware	Moderatly Aware	Not Aware	Fully Aware	Fully Aware	Fully Aware	Fully Aware	Fully Aware	Fully Aware	Fully Aware	Moderatly Aware	Fuuly Aware	Not Aware	Moderatly Aware	Fully Aware	Moderatly Aware	Fully Aware	Fully Aware	Fully Aware	Fully Aware	No	Yes	No	No	No	No	Yes	No	No	No	No	No	No	Yes	No	No	Yes	Yes	Yes	Yes
332	Female	Montgomery	18-25	Bachelor's	No	No	No	No	No	Fully Aware	Moderatly Aware	Not Aware	Fully Aware	Fully Aware	Fully Aware	Fully Aware	Fully Aware	Fully Aware	Fully Aware	Moderatly Aware	Fuuly Aware	Not Aware	Moderatly Aware	Fully Aware	Moderatly Aware	Fully Aware	Fully Aware	Fully Aware	Fully Aware	No	Yes	No	No	No	No	Yes	No	No	No	No	No	No	Yes	No	No	Yes	Yes	Yes	Yes
333	Female	Montgomery	18-25	Bachelor's	No	No	No	No	No	Fully Aware	Moderatly Aware	Not Aware	Fully Aware	Fully Aware	Fully Aware	Fully Aware	Fully Aware	Fully Aware	Fully Aware	Moderatly Aware	Fuuly Aware	Not Aware	Moderatly Aware	Fully Aware	Moderatly Aware	Fully Aware	Fully Aware	Fully Aware	Fully Aware	No	Yes	No	No	No	No	Yes	No	No	No	No	No	No	Yes	No	No	Yes	Yes	Yes	Yes
334	Female	Montgomery	18-25	Bachelor's	No	No	No	No	No	Fully Aware	Moderatly Aware	Not Aware	Fully Aware	Fully Aware	Fully Aware	Fully Aware	Fully Aware	Fully Aware	Fully Aware	Moderatly Aware	Fuuly Aware	Not Aware	Moderatly Aware	Fully Aware	Moderatly Aware	Fully Aware	Fully Aware	Fully Aware	Fully Aware	No	Yes	No	No	No	No	Yes	No	No	No	No	No	No	Yes	No	No	Yes	Yes	Yes	Yes
335	Female	Montgomery	18-25	Bachelor's	No	No	No	No	No	Fully Aware	Moderatly Aware	Not Aware	Fully Aware	Fully Aware	Fully Aware	Fully Aware	Fully Aware	Fully Aware	Fully Aware	Moderatly Aware	Fuuly Aware	Not Aware	Moderatly Aware	Fully Aware	Moderatly Aware	Fully Aware	Fully Aware	Fully Aware	Fully Aware	No	Yes	No	No	No	No	Yes	No	No	No	No	No	No	Yes	No	No	Yes	Yes	Yes	Yes
336	Female	Montgomery	18-25	Bachelor's	No	No	No	No	No	Fully Aware	Moderatly Aware	Not Aware	Fully Aware	Fully Aware	Fully Aware	Fully Aware	Fully Aware	Fully Aware	Fully Aware	Moderatly Aware	Fuuly Aware	Not Aware	Moderatly Aware	Fully Aware	Moderatly Aware	Fully Aware	Fully Aware	Fully Aware	Fully Aware	No	Yes	No	No	No	No	Yes	No	No	No	No	No	No	Yes	No	No	Yes	Yes	Yes	Yes
337	Female	Montgomery	18-25	Bachelor's	No	No	No	No	No	Fully Aware	Moderatly Aware	Not Aware	Fully Aware	Fully Aware	Fully Aware	Fully Aware	Fully Aware	Fully Aware	Fully Aware	Moderatly Aware	Fuuly Aware	Not Aware	Moderatly Aware	Fully Aware	Moderatly Aware	Fully Aware	Fully Aware	Fully Aware	Fully Aware	No	Yes	No	No	No	No	Yes	No	No	No	No	No	No	Yes	No	No	Yes	Yes	Yes	Yes
338	Female	Montgomery	18-25	Bachelor's	No	No	No	No	No	Fully Aware	Moderatly Aware	Not Aware	Fully Aware	Fully Aware	Fully Aware	Fully Aware	Fully Aware	Fully Aware	Fully Aware	Moderatly Aware	Fuuly Aware	Not Aware	Moderatly Aware	Fully Aware	Moderatly Aware	Fully Aware	Fully Aware	Fully Aware	Fully Aware	No	Yes	No	No	No	No	Yes	No	No	No	No	No	No	Yes	No	No	Yes	Yes	Yes	Yes
339	Female	Montgomery	18-25	Bachelor's	No	No	No	No	No	Fully Aware	Moderatly Aware	Not Aware	Fully Aware	Fully Aware	Fully Aware	Fully Aware	Fully Aware	Fully Aware	Fully Aware	Moderatly Aware	Fuuly Aware	Not Aware	Moderatly Aware	Fully Aware	Moderatly Aware	Fully Aware	Fully Aware	Fully Aware	Fully Aware	No	Yes	No	No	No	No	Yes	No	No	No	No	No	No	Yes	No	No	Yes	Yes	Yes	Yes
340	Female	Montgomery	18-25	Bachelor's	No	No	No	No	No	Fully Aware	Moderatly Aware	Not Aware	Fully Aware	Fully Aware	Fully Aware	Fully Aware	Fully Aware	Fully Aware	Fully Aware	Moderatly Aware	Fuuly Aware	Not Aware	Moderatly Aware	Fully Aware	Moderatly Aware	Fully Aware	Fully Aware	Fully Aware	Fully Aware	No	Yes	No	No	No	No	Yes	No	No	No	No	No	No	Yes	No	No	Yes	Yes	Yes	Yes
341	Female	Montgomery	18-25	Bachelor's	No	No	No	No	No	Fully Aware	Moderatly Aware	Not Aware	Fully Aware	Fully Aware	Fully Aware	Fully Aware	Fully Aware	Fully Aware	Fully Aware	Moderatly Aware	Fuuly Aware	Not Aware	Moderatly Aware	Fully Aware	Moderatly Aware	Fully Aware	Fully Aware	Fully Aware	Fully Aware	No	Yes	No	No	No	No	Yes	No	No	No	No	No	No	Yes	No	No	Yes	Yes	Yes	Yes
342	Female	Montgomery	18-25	Bachelor's	No	No	No	No	No	Fully Aware	Moderatly Aware	Not Aware	Fully Aware	Fully Aware	Fully Aware	Fully Aware	Fully Aware	Fully Aware	Fully Aware	Moderatly Aware	Fuuly Aware	Not Aware	Moderatly Aware	Fully Aware	Moderatly Aware	Fully Aware	Fully Aware	Fully Aware	Fully Aware	No	Yes	No	No	No	No	Yes	No	No	No	No	No	No	Yes	No	No	Yes	Yes	Yes	Yes
343	Female	Montgomery	18-25	Bachelor's	No	No	No	No	No	Fully Aware	Moderatly Aware	Not Aware	Fully Aware	Fully Aware	Fully Aware	Moderatly Aware	Fully Aware	Fully Aware	Fully Aware	Moderatly Aware	Fuuly Aware	Not Aware	Moderatly Aware	Fully Aware	Moderatly Aware	Fully Aware	Fully Aware	Fully Aware	Fully Aware	No	Yes	No	No	No	No	Yes	No	No	No	No	No	No	Yes	No	No	Yes	Yes	Yes	Yes
344	Female	Montgomery	18-25	Bachelor's	No	No	No	No	No	Fully Aware	Moderatly Aware	Not Aware	Fully Aware	Fully Aware	Fully Aware	Moderatly Aware	Fully Aware	Fully Aware	Not Aware	Moderatly Aware	Fuuly Aware	Not Aware	Moderatly Aware	Fully Aware	Moderatly Aware	Fully Aware	Fully Aware	Fully Aware	Fully Aware	No	Yes	No	No	No	No	Yes	No	No	No	No	No	No	Yes	No	No	Yes	Yes	Yes	Yes
345	Female	Montgomery	18-25	Bachelor's	No	No	No	No	No	Fully Aware	Moderatly Aware	Not Aware	Fully Aware	Fully Aware	Fully Aware	Moderatly Aware	Fully Aware	Fully Aware	Not Aware	Moderatly Aware	Fuuly Aware	Not Aware	Moderatly Aware	Fully Aware	Moderatly Aware	Fully Aware	Fully Aware	Fully Aware	Fully Aware	No	Yes	No	No	No	No	Yes	No	No	No	No	No	No	Yes	No	No	Yes	Yes	Yes	Yes
346	Female	Montgomery	18-25	Bachelor's	No	No	No	No	No	Fully Aware	Moderatly Aware	Not Aware	Fully Aware	Fully Aware	Fully Aware	Moderatly Aware	Fully Aware	Fully Aware	Not Aware	Moderatly Aware	Fuuly Aware	Not Aware	Moderatly Aware	Fully Aware	Moderatly Aware	Fully Aware	Fully Aware	Fully Aware	Fully Aware	No	Yes	No	No	No	No	Yes	No	No	No	No	No	No	Yes	No	No	Yes	Yes	Yes	Yes
347	Female	Montgomery	18-25	Bachelor's	No	No	No	No	No	Fully Aware	Moderatly Aware	Not Aware	Fully Aware	Fully Aware	Fully Aware	Moderatly Aware	Fully Aware	Fully Aware	Not Aware	Moderatly Aware	Fuuly Aware	Not Aware	Moderatly Aware	Fully Aware	Moderatly Aware	Fully Aware	Fully Aware	Fully Aware	Fully Aware	No	Yes	No	No	No	No	Yes	No	No	No	No	No	No	Yes	No	No	Yes	Yes	Yes	Yes
348	Female	UCP	18-25	Bachelor's	No	No	No	No	No	Fully Aware	Moderatly Aware	Not Aware	Fully Aware	Fully Aware	Fully Aware	Moderatly Aware	Fully Aware	Fully Aware	Not Aware	Moderatly Aware	Fuuly Aware	Not Aware	Moderatly Aware	Fully Aware	Moderatly Aware	Fully Aware	Fully Aware	Fully Aware	Fully Aware	No	Yes	No	No	No	No	Yes	No	No	No	No	No	No	Yes	No	No	Yes	Yes	Yes	Yes
349	Female	UCP	18-25	Bachelor's	No	No	No	No	No	Fully Aware	Moderatly Aware	Not Aware	Fully Aware	Fully Aware	Fully Aware	Moderatly Aware	Fully Aware	Fully Aware	Not Aware	Moderatly Aware	Fuuly Aware	Not Aware	Moderatly Aware	Fully Aware	Moderatly Aware	Fully Aware	Fully Aware	Fully Aware	Fully Aware	No	Yes	No	No	No	No	Yes	No	No	No	Yes	No	No	Yes	No	No	Yes	Yes	No	Yes
350	Female	UCP	18-25	Bachelor's	No	No	No	No	No	Fully Aware	Moderatly Aware	Not Aware	Fully Aware	Fully Aware	Fully Aware	Moderatly Aware	Fully Aware	Fully Aware	Not Aware	Moderatly Aware	Fuuly Aware	Not Aware	Moderatly Aware	Fully Aware	Moderatly Aware	Fully Aware	Fully Aware	Fully Aware	Fully Aware	No	Yes	No	No	No	No	Yes	No	No	No	Yes	No	No	Yes	No	No	Yes	Yes	No	Yes
351	Female	UCP	18-25	Bachelor's	No	No	No	No	No	Fully Aware	Moderatly Aware	Not Aware	Fully Aware	Fully Aware	Fully Aware	Moderatly Aware	Fully Aware	Fully Aware	Not Aware	Moderatly Aware	Fuuly Aware	Not Aware	Moderatly Aware	Fully Aware	Moderatly Aware	Fully Aware	Fully Aware	Fully Aware	Fully Aware	No	Yes	No	No	No	No	Yes	No	No	No	Yes	No	No	Yes	No	No	Yes	Yes	No	Yes
352	Female	UCP	18-25	Bachelor's	No	No	No	No	No	Fully Aware	Moderatly Aware	Not Aware	Fully Aware	Fully Aware	Fully Aware	Moderatly Aware	Fully Aware	Fully Aware	Not Aware	Moderatly Aware	Fuuly Aware	Not Aware	Moderatly Aware	Fully Aware	Moderatly Aware	Fully Aware	Fully Aware	Fully Aware	Fully Aware	No	Yes	No	No	No	No	Yes	No	No	No	Yes	No	No	Yes	No	No	Yes	Yes	No	Yes
353	Female	UCP	18-25	Bachelor's	No	No	No	No	No	Fully Aware	Moderatly Aware	Not Aware	Fully Aware	Fully Aware	Fully Aware	Moderatly Aware	Fully Aware	Fully Aware	Not Aware	Moderatly Aware	Fuuly Aware	Not Aware	Moderatly Aware	Fully Aware	Moderatly Aware	Fully Aware	Fully Aware	Fully Aware	Fully Aware	No	Yes	No	No	No	No	Yes	No	No	No	Yes	No	No	Yes	No	No	Yes	Yes	No	Yes
354	Female	UCP	18-25	Bachelor's	No	No	No	No	No	Fully Aware	Moderatly Aware	Not Aware	Fully Aware	Fully Aware	Fully Aware	Moderatly Aware	Fully Aware	Fully Aware	Not Aware	Moderatly Aware	Fuuly Aware	Not Aware	Moderatly Aware	Fully Aware	Moderatly Aware	Fully Aware	Fully Aware	Fully Aware	Fully Aware	No	Yes	No	No	No	No	Yes	No	No	No	Yes	No	No	Yes	No	No	Yes	Yes	No	Yes
355	Female	UCP	18-25	Bachelor's	No	No	No	No	No	Fully Aware	Moderatly Aware	Not Aware	Fully Aware	Fully Aware	Fully Aware	Moderatly Aware	Fully Aware	Fully Aware	Not Aware	Moderatly Aware	Fuuly Aware	Not Aware	Moderatly Aware	Fully Aware	Moderatly Aware	Fully Aware	Fully Aware	Fully Aware	Fully Aware	No	Yes	No	No	No	No	Yes	No	No	No	Yes	No	No	Yes	No	No	Yes	Yes	No	Yes
356	Female	UCP	18-25	Bachelor's	No	No	No	No	No	Fully Aware	Moderatly Aware	Not Aware	Fully Aware	Fully Aware	Fully Aware	Moderatly Aware	Fully Aware	Fully Aware	Not Aware	Moderatly Aware	Fuuly Aware	Not Aware	Moderatly Aware	Fully Aware	Moderatly Aware	Fully Aware	Fully Aware	Fully Aware	Fully Aware	No	Yes	No	No	No	No	Yes	No	No	No	Yes	No	No	Yes	No	No	Yes	Yes	No	Yes
357	Female	UCP	18-25	Bachelor's	No	No	No	No	No	Fully Aware	Not Aware	Not Aware	Fully Aware	Fully Aware	Fully Aware	Moderatly Aware	Fully Aware	Fully Aware	Not Aware	Moderatly Aware	Fuuly Aware	Not Aware	Moderatly Aware	Fully Aware	Moderatly Aware	Fully Aware	Fully Aware	Fully Aware	Fully Aware	No	Yes	No	No	No	No	Yes	No	No	No	Yes	No	No	Yes	No	No	Yes	Yes	No	Yes
358	Female	UCP	18-25	Bachelor's	No	No	No	No	No	Fully Aware	Not Aware	Not Aware	Fully Aware	Fully Aware	Fully Aware	Moderatly Aware	Fully Aware	Fully Aware	Not Aware	Moderatly Aware	Fuuly Aware	Not Aware	Moderatly Aware	Fully Aware	Moderatly Aware	Fully Aware	Fully Aware	Fully Aware	Fully Aware	No	Yes	No	No	No	No	Yes	No	No	No	Yes	No	No	Yes	No	No	Yes	Yes	No	Yes
359	Female	UCP	18-25	Bachelor's	No	No	No	No	No	Fully Aware	Not Aware	Not Aware	Fully Aware	Fully Aware	Fully Aware	Moderatly Aware	Fully Aware	Fully Aware	Not Aware	Moderatly Aware	Fuuly Aware	Not Aware	Moderatly Aware	Fully Aware	Moderatly Aware	Fully Aware	Fully Aware	Fully Aware	Fully Aware	No	Yes	No	No	No	No	Yes	No	No	No	Yes	No	No	Yes	No	No	Yes	Yes	No	Yes
360	Female	UCP	18-25	Bachelor's	No	No	No	No	No	Fully Aware	Not Aware	Not Aware	Fully Aware	Moderatly Aware	Fully Aware	Moderatly Aware	Fully Aware	Fully Aware	Not Aware	Moderatly Aware	Fuuly Aware	Not Aware	Moderatly Aware	Fully Aware	Moderatly Aware	Fully Aware	Fully Aware	Fully Aware	Fully Aware	No	Yes	No	No	No	No	Yes	No	No	No	Yes	No	No	Yes	No	No	Yes	Yes	No	Yes
361	Female	UCP	18-25	Bachelor's	No	No	No	No	No	Fully Aware	Not Aware	Not Aware	Fully Aware	Moderatly Aware	Fully Aware	Moderatly Aware	Fully Aware	Fully Aware	Not Aware	Moderatly Aware	Fuuly Aware	Not Aware	Moderatly Aware	Fully Aware	Moderatly Aware	Fully Aware	Fully Aware	Fully Aware	Fully Aware	No	Yes	No	No	No	No	Yes	No	No	No	Yes	No	No	Yes	No	No	Yes	Yes	No	Yes
362	Female	UCP	18-25	Bachelor's	No	No	No	No	No	Fully Aware	Not Aware	Not Aware	Fully Aware	Moderatly Aware	Fully Aware	Moderatly Aware	Fully Aware	Fully Aware	Not Aware	Moderatly Aware	Fuuly Aware	Not Aware	Moderatly Aware	Fully Aware	Moderatly Aware	Fully Aware	Fully Aware	Fully Aware	Fully Aware	No	Yes	No	No	No	No	Yes	No	No	No	Yes	No	No	Yes	No	No	Yes	Yes	No	Yes
363	Female	UCP	18-25	Bachelor's	No	No	No	No	No	Fully Aware	Not Aware	Not Aware	Fully Aware	Moderatly Aware	Fully Aware	Moderatly Aware	Fully Aware	Fully Aware	Not Aware	Moderatly Aware	Fuuly Aware	Not Aware	Moderatly Aware	Fully Aware	Moderatly Aware	Fully Aware	Fully Aware	Fully Aware	Fully Aware	No	Yes	No	No	No	No	Yes	No	No	No	Yes	No	No	Yes	No	No	Yes	Yes	No	Yes
364	Female	UCP	18-25	Bachelor's	No	No	No	No	No	Fully Aware	Not Aware	Not Aware	Fully Aware	Moderatly Aware	Fully Aware	Moderatly Aware	Fully Aware	Fully Aware	Not Aware	Moderatly Aware	Fuuly Aware	Not Aware	Moderatly Aware	Fully Aware	Moderatly Aware	Fully Aware	Fully Aware	Fully Aware	Fully Aware	No	Yes	No	No	No	No	Yes	No	No	No	Yes	No	No	Yes	No	No	Yes	Yes	No	Yes
365	Female	UCP	18-25	Bachelor's	No	No	No	No	No	Fully Aware	Not Aware	Not Aware	Fully Aware	Moderatly Aware	Fully Aware	Moderatly Aware	Fully Aware	Fully Aware	Not Aware	Moderatly Aware	Fuuly Aware	Not Aware	Moderatly Aware	Fully Aware	Moderatly Aware	Fully Aware	Fully Aware	Fully Aware	Fully Aware	No	Yes	No	No	No	No	Yes	No	No	No	Yes	No	No	Yes	No	No	Yes	Yes	No	Yes
366	Female	UCP	18-25	Bachelor's	No	No	No	No	No	Fully Aware	Not Aware	Not Aware	Fully Aware	Moderatly Aware	Fully Aware	Moderatly Aware	Fully Aware	Fully Aware	Not Aware	Moderatly Aware	Fuuly Aware	Not Aware	Moderatly Aware	Fully Aware	Moderatly Aware	Fully Aware	Fully Aware	Fully Aware	Fully Aware	No	Yes	No	Yes	No	No	Yes	No	No	No	Yes	No	No	Yes	No	No	Yes	Yes	No	Yes
367	Female	UCP	18-25	Bachelor's	No	No	No	No	No	Fully Aware	Not Aware	Not Aware	Fully Aware	Moderatly Aware	Fully Aware	Moderatly Aware	Fully Aware	Fully Aware	Not Aware	Moderatly Aware	Fuuly Aware	Not Aware	Moderatly Aware	Fully Aware	Moderatly Aware	Fully Aware	Fully Aware	Fully Aware	Fully Aware	No	Yes	No	Yes	No	No	Yes	No	No	No	Yes	No	No	Yes	No	No	Yes	Yes	No	Yes
368	Female	UCP	18-25	Bachelor's	No	No	No	No	No	Fully Aware	Not Aware	Not Aware	Fully Aware	Moderatly Aware	Fully Aware	Moderatly Aware	Fully Aware	Fully Aware	Not Aware	Moderatly Aware	Fuuly Aware	Not Aware	Moderatly Aware	Fully Aware	Moderatly Aware	Fully Aware	Fully Aware	Fully Aware	Fully Aware	No	Yes	No	Yes	No	No	Yes	No	No	No	Yes	No	No	Yes	No	No	Yes	Yes	No	Yes
369	Female	UCP	18-25	Bachelor's	No	No	No	No	No	Fully Aware	Not Aware	Not Aware	Fully Aware	Moderatly Aware	Fully Aware	Moderatly Aware	Fully Aware	Fully Aware	Not Aware	Moderatly Aware	Fuuly Aware	Not Aware	Moderatly Aware	Fully Aware	Moderatly Aware	Fully Aware	Fully Aware	Fully Aware	Fully Aware	No	Yes	No	Yes	No	No	Yes	No	No	No	Yes	No	No	Yes	No	No	Yes	Yes	Yes	Yes
370	Female	UCP	18-25	Bachelor's	No	No	No	No	No	Fully Aware	Not Aware	Not Aware	Fully Aware	Moderatly Aware	Fully Aware	Moderatly Aware	Fully Aware	Fully Aware	Not Aware	Moderatly Aware	Fuuly Aware	Not Aware	Moderatly Aware	Fully Aware	Moderatly Aware	Fully Aware	Fully Aware	Fully Aware	Fully Aware	No	Yes	No	Yes	No	No	Yes	No	No	No	Yes	No	No	Yes	No	No	Yes	Yes	Yes	Yes
371	Female	UCP	18-25	Bachelor's	No	No	No	No	No	Fully Aware	Not Aware	Not Aware	Fully Aware	Moderatly Aware	Fully Aware	Moderatly Aware	Fully Aware	Fully Aware	Not Aware	Moderatly Aware	Fuuly Aware	Not Aware	Moderatly Aware	Fully Aware	Moderatly Aware	Fully Aware	Fully Aware	Fully Aware	Fully Aware	No	Yes	No	Yes	No	No	Yes	No	No	No	Yes	No	No	Yes	No	No	Yes	Yes	Yes	Yes
372	Female	UCP	18-25	Bachelor's	No	No	No	No	No	Fully Aware	Not Aware	Not Aware	Fully Aware	Moderatly Aware	Fully Aware	Moderatly Aware	Fully Aware	Fully Aware	Not Aware	Moderatly Aware	Fuuly Aware	Not Aware	Moderatly Aware	Fully Aware	Moderatly Aware	Fully Aware	Fully Aware	Fully Aware	Fully Aware	No	Yes	No	Yes	No	No	Yes	No	No	No	Yes	No	No	Yes	No	No	Yes	Yes	Yes	Yes
373	Female	UCP	18-25	Bachelor's	No	No	No	No	No	Fully Aware	Not Aware	Not Aware	Fully Aware	Moderatly Aware	Fully Aware	Moderatly Aware	Fully Aware	Fully Aware	Not Aware	Moderatly Aware	Fuuly Aware	Not Aware	Moderatly Aware	Fully Aware	Moderatly Aware	Fully Aware	Fully Aware	Fully Aware	Fully Aware	No	Yes	No	Yes	No	No	Yes	No	No	No	Yes	No	No	Yes	No	No	Yes	Yes	Yes	Yes
374	Female	UCP	18-25	Bachelor's	No	No	No	No	No	Fully Aware	Not Aware	Not Aware	Fully Aware	Moderatly Aware	Fully Aware	Moderatly Aware	Fully Aware	Fully Aware	Not Aware	Moderatly Aware	Fuuly Aware	Not Aware	Moderatly Aware	Fully Aware	Moderatly Aware	Fully Aware	Fully Aware	Fully Aware	Fully Aware	No	Yes	No	Yes	No	No	Yes	No	No	No	Yes	No	No	Yes	No	No	Yes	Yes	Yes	Yes
375	Female	UCP	18-25	Bachelor's	No	No	No	No	No	Fully Aware	Not Aware	Not Aware	Fully Aware	Moderatly Aware	Fully Aware	Moderatly Aware	Fully Aware	Fully Aware	Not Aware	Moderatly Aware	Fuuly Aware	Not Aware	Moderatly Aware	Fully Aware	Moderatly Aware	Fully Aware	Fully Aware	Fully Aware	Fully Aware	No	Yes	No	Yes	No	No	Yes	No	No	No	Yes	No	No	Yes	No	No	Yes	Yes	Yes	Yes
376	Female	UCP	18-25	Bachelor's	No	No	No	No	No	Fully Aware	Not Aware	Not Aware	Fully Aware	Moderatly Aware	Fully Aware	Moderatly Aware	Fully Aware	Fully Aware	Not Aware	Moderatly Aware	Fuuly Aware	Not Aware	Moderatly Aware	Fully Aware	Moderatly Aware	Fully Aware	Fully Aware	Fully Aware	Fully Aware	No	Yes	No	Yes	No	No	Yes	No	No	No	Yes	No	No	Yes	No	No	Yes	Yes	Yes	Yes
377	Female	UCP	18-25	Bachelor's	No	No	No	No	No	Fully Aware	Not Aware	Not Aware	Fully Aware	Moderatly Aware	Fully Aware	Moderatly Aware	Fully Aware	Fully Aware	Not Aware	Moderatly Aware	Fuuly Aware	Not Aware	Moderatly Aware	Fully Aware	Moderatly Aware	Fully Aware	Fully Aware	Fully Aware	Fully Aware	No	Yes	No	Yes	No	No	Yes	No	No	No	Yes	No	No	No	No	No	Yes	Yes	Yes	Yes
378	Female	UCP	18-25	Bachelor's	No	No	No	No	No	Fully Aware	Not Aware	Not Aware	Fully Aware	Moderatly Aware	Fully Aware	Not Aware	Fully Aware	Fully Aware	Not Aware	Moderatly Aware	Fuuly Aware	Not Aware	Moderatly Aware	Fully Aware	Moderatly Aware	Fully Aware	Fully Aware	Fully Aware	Fully Aware	No	Yes	No	Yes	No	No	Yes	No	No	No	Yes	No	No	No	No	No	Yes	Yes	Yes	Yes
379	Female	UCP	18-25	Bachelor's	No	No	No	No	No	Fully Aware	Not Aware	Not Aware	Fully Aware	Moderatly Aware	Fully Aware	Not Aware	Fully Aware	Fully Aware	Not Aware	Moderatly Aware	Fuuly Aware	Not Aware	Moderatly Aware	Fully Aware	Moderatly Aware	Fully Aware	Fully Aware	Fully Aware	Fully Aware	No	Yes	No	Yes	No	No	Yes	No	No	No	Yes	No	No	No	Yes	No	Yes	Yes	Yes	Yes
380	Female	UCP	18-25	Bachelor's	No	No	No	No	No	Fully Aware	Not Aware	Not Aware	Fully Aware	Moderatly Aware	Fully Aware	Not Aware	Fully Aware	Fully Aware	Not Aware	Moderatly Aware	Fuuly Aware	Not Aware	Moderatly Aware	Fully Aware	Moderatly Aware	Fully Aware	Fully Aware	Fully Aware	Fully Aware	No	Yes	No	Yes	No	No	Yes	No	No	No	Yes	No	No	No	Yes	No	Yes	Yes	Yes	Yes
381	Female	UCP	18-25	Bachelor's	No	No	No	No	No	Fully Aware	Not Aware	Not Aware	Fully Aware	Moderatly Aware	Fully Aware	Not Aware	Fully Aware	Fully Aware	Not Aware	Moderatly Aware	Fuuly Aware	Not Aware	Moderatly Aware	Fully Aware	Moderatly Aware	Fully Aware	Fully Aware	Fully Aware	Fully Aware	No	Yes	No	Yes	No	No	Yes	No	No	No	Yes	No	No	No	Yes	No	Yes	Yes	Yes	Yes
382	Female	UCP	18-25	Bachelor's	No	No	No	No	No	Fully Aware	Not Aware	Not Aware	Fully Aware	Moderatly Aware	Fully Aware	Not Aware	Fully Aware	Fully Aware	Not Aware	Moderatly Aware	Fuuly Aware	Not Aware	Moderatly Aware	Fully Aware	Moderatly Aware	Fully Aware	Fully Aware	Fully Aware	Fully Aware	No	Yes	No	Yes	No	No	Yes	No	No	No	Yes	No	No	No	Yes	No	Yes	Yes	Yes	Yes
383	Female	UCP	18-25	Bachelor's	No	No	No	No	No	Fully Aware	Not Aware	Not Aware	Fully Aware	Moderatly Aware	Fully Aware	Not Aware	Fully Aware	Fully Aware	Not Aware	Moderatly Aware	Fuuly Aware	Not Aware	Moderatly Aware	Fully Aware	Moderatly Aware	Fully Aware	Moderatly Aware	Fully Aware	Fully Aware	No	Yes	No	Yes	No	No	Yes	No	No	No	Yes	No	No	No	Yes	No	Yes	Yes	Yes	Yes
384	Female	UCP	18-25	Bachelor's	No	No	No	No	No	Fully Aware	Not Aware	Fully Aware	Fully Aware	Moderatly Aware	Fully Aware	Not Aware	Fully Aware	Fully Aware	Not Aware	Moderatly Aware	Fuuly Aware	Not Aware	Moderatly Aware	Fully Aware	Moderatly Aware	Fully Aware	Moderatly Aware	Fully Aware	Fully Aware	No	Yes	No	Yes	No	No	Yes	No	No	No	Yes	No	No	No	Yes	No	Yes	Yes	Yes	Yes
385	Female	UCP	18-25	Bachelor's	No	No	No	No	No	Fully Aware	Not Aware	Fully Aware	Fully Aware	Moderatly Aware	Fully Aware	Not Aware	Fully Aware	Fully Aware	Not Aware	Moderatly Aware	Fuuly Aware	Not Aware	Moderatly Aware	Fully Aware	Moderatly Aware	Fully Aware	Moderatly Aware	Fully Aware	Fully Aware	No	Yes	No	Yes	No	No	Yes	No	No	No	Yes	No	No	No	Yes	No	Yes	Yes	Yes	Yes
386	Female	UCP	18-25	Bachelor's	No	No	No	No	No	Fully Aware	Not Aware	Fully Aware	Fully Aware	Moderatly Aware	Fully Aware	Not Aware	Fully Aware	Fully Aware	Not Aware	Moderatly Aware	Fuuly Aware	Not Aware	Moderatly Aware	Fully Aware	Moderatly Aware	Fully Aware	Moderatly Aware	Fully Aware	Fully Aware	No	Yes	No	Yes	No	No	Yes	No	No	No	Yes	No	No	No	Yes	No	Yes	Yes	Yes	Yes
387	Female	UCP	18-25	Bachelor's	No	No	No	No	No	Fully Aware	Not Aware	Fully Aware	Fully Aware	Moderatly Aware	Fully Aware	Not Aware	Fully Aware	Fully Aware	Not Aware	Moderatly Aware	Fuuly Aware	Not Aware	Moderatly Aware	Fully Aware	Moderatly Aware	Fully Aware	Moderatly Aware	Fully Aware	Fully Aware	No	Yes	No	Yes	No	No	Yes	No	No	No	Yes	No	No	No	Yes	No	Yes	Yes	Yes	Yes
388	Female	UCP	18-25	Bachelor's	No	No	No	No	No	Fully Aware	Not Aware	Fully Aware	Fully Aware	Moderatly Aware	Fully Aware	Not Aware	Fully Aware	Fully Aware	Not Aware	Moderatly Aware	Fuuly Aware	Not Aware	Moderatly Aware	Fully Aware	Moderatly Aware	Fully Aware	Moderatly Aware	Fully Aware	Fully Aware	No	Yes	No	Yes	No	No	Yes	No	No	No	Yes	No	No	No	Yes	No	Yes	Yes	Yes	Yes
389	Female	UCP	18-25	Bachelor's	No	No	No	No	No	Fully Aware	Not Aware	Fully Aware	Fully Aware	Moderatly Aware	Fully Aware	Not Aware	Fully Aware	Fully Aware	Not Aware	Moderatly Aware	Fuuly Aware	Not Aware	Moderatly Aware	Fully Aware	Not Aware	Fully Aware	Moderatly Aware	Fully Aware	Fully Aware	No	Yes	No	Yes	No	No	Yes	No	No	No	Yes	No	No	No	Yes	No	Yes	Yes	Yes	Yes
390	Female	UCP	18-25	Bachelor's	No	No	No	No	No	Fully Aware	Not Aware	Fully Aware	Fully Aware	Moderatly Aware	Fully Aware	Not Aware	Fully Aware	Fully Aware	Not Aware	Moderatly Aware	Fuuly Aware	Not Aware	Moderatly Aware	Fully Aware	Not Aware	Fully Aware	Moderatly Aware	Fully Aware	Fully Aware	No	Yes	No	Yes	No	No	Yes	No	No	No	Yes	No	No	No	Yes	No	Yes	Yes	Yes	Yes
391	Female	UCP	18-25	Bachelor's	No	No	No	No	No	Fully Aware	Not Aware	Fully Aware	Fully Aware	Moderatly Aware	Fully Aware	Not Aware	Fully Aware	Fully Aware	Not Aware	Moderatly Aware	Fuuly Aware	Not Aware	Moderatly Aware	Fully Aware	Not Aware	Fully Aware	Moderatly Aware	Fully Aware	Fully Aware	No	Yes	No	Yes	No	No	Yes	No	No	No	Yes	No	No	No	Yes	No	Yes	Yes	Yes	Yes
392	Female	UCP	18-25	Bachelor's	No	No	No	No	No	Fully Aware	Not Aware	Fully Aware	Fully Aware	Moderatly Aware	Fully Aware	Not Aware	Fully Aware	Fully Aware	Not Aware	Moderatly Aware	Fuuly Aware	Not Aware	Moderatly Aware	Fully Aware	Not Aware	Fully Aware	Moderatly Aware	Fully Aware	Fully Aware	No	Yes	No	Yes	No	No	Yes	No	No	No	Yes	No	No	No	Yes	No	Yes	Yes	Yes	Yes
393	Female	UCP	18-25	Bachelor's	No	No	No	No	No	Fully Aware	Not Aware	Fully Aware	Fully Aware	Moderatly Aware	Fully Aware	Not Aware	Fully Aware	Fully Aware	Not Aware	Moderatly Aware	Fuuly Aware	Not Aware	Moderatly Aware	Fully Aware	Not Aware	Fully Aware	Moderatly Aware	Fully Aware	Fully Aware	No	Yes	No	Yes	No	No	Yes	No	No	No	Yes	No	No	No	Yes	No	Yes	Yes	Yes	Yes
394	Female	UCP	18-25	Bachelor's	No	No	No	No	No	Fully Aware	Not Aware	Fully Aware	Fully Aware	Moderatly Aware	Fully Aware	Not Aware	Fully Aware	Fully Aware	Not Aware	Moderatly Aware	Fuuly Aware	Not Aware	Moderatly Aware	Fully Aware	Not Aware	Fully Aware	Moderatly Aware	Fully Aware	Fully Aware	No	Yes	No	Yes	No	No	Yes	No	No	No	Yes	No	No	No	Yes	No	Yes	Yes	Yes	Yes
395	Female	UCP	18-25	Bachelor's	No	No	No	No	No	Fully Aware	Not Aware	Fully Aware	Fully Aware	Moderatly Aware	Fully Aware	Not Aware	Fully Aware	Fully Aware	Not Aware	Moderatly Aware	Fuuly Aware	Not Aware	Moderatly Aware	Fully Aware	Not Aware	Fully Aware	Moderatly Aware	Fully Aware	Fully Aware	No	Yes	No	Yes	No	No	Yes	No	No	No	Yes	No	No	No	Yes	No	Yes	Yes	Yes	Yes
396	Female	UCP	26-35	Bachelor's	No	No	No	No	No	Fully Aware	Not Aware	Fully Aware	Fully Aware	Moderatly Aware	Fully Aware	Not Aware	Fully Aware	Fully Aware	Not Aware	Moderatly Aware	Fuuly Aware	Not Aware	Moderatly Aware	Fully Aware	Not Aware	Fully Aware	Moderatly Aware	Fully Aware	Fully Aware	No	Yes	No	Yes	No	No	Yes	No	No	No	Yes	No	No	No	Yes	No	Yes	Yes	Yes	Yes
397	Female	UCP	26-35	Bachelor's	No	No	No	No	No	Fully Aware	Not Aware	Fully Aware	Fully Aware	Not Aware	Fully Aware	Not Aware	Fully Aware	Fully Aware	Not Aware	Moderatly Aware	Fuuly Aware	Not Aware	Moderatly Aware	Fully Aware	Not Aware	Fully Aware	Moderatly Aware	Fully Aware	Fully Aware	No	Yes	No	Yes	No	No	Yes	No	No	No	Yes	No	No	No	Yes	No	Yes	Yes	Yes	Yes
398	Female	UCP	26-35	Bachelor's	No	No	No	No	No	Fully Aware	Not Aware	Fully Aware	Fully Aware	Not Aware	Fully Aware	Not Aware	Fully Aware	Fully Aware	Not Aware	Moderatly Aware	Fuuly Aware	Not Aware	Moderatly Aware	Fully Aware	Not Aware	Fully Aware	Moderatly Aware	Fully Aware	Fully Aware	No	Yes	No	Yes	No	No	Yes	No	No	No	Yes	No	No	No	Yes	No	Yes	Yes	Yes	Yes
399	Female	UCP	26-35	Bachelor's	No	No	No	No	No	Fully Aware	Not Aware	Fully Aware	Fully Aware	Not Aware	Fully Aware	Not Aware	Fully Aware	Fully Aware	Not Aware	Moderatly Aware	Fuuly Aware	Not Aware	Moderatly Aware	Fully Aware	Not Aware	Fully Aware	Moderatly Aware	Fully Aware	Fully Aware	No	Yes	No	Yes	No	No	Yes	No	No	No	No	No	No	No	No	No	No	No	Yes	Yes
400	Female	UCP	26-35	Bachelor's	No	No	No	No	No	Fully Aware	Not Aware	Fully Aware	Fully Aware	Not Aware	Fully Aware	Not Aware	Fully Aware	Fully Aware	Not Aware	Moderatly Aware	Fuuly Aware	Not Aware	Moderatly Aware	Fully Aware	Not Aware	Fully Aware	Moderatly Aware	Fully Aware	Fully Aware	No	Yes	No	Yes	No	No	Yes	No	No	No	No	No	No	No	No	No	No	No	Yes	Yes
401	Female	UCP	26-35	Bachelor's	No	No	No	No	No	Fully Aware	Not Aware	Fully Aware	Fully Aware	Not Aware	Fully Aware	Not Aware	Fully Aware	Fully Aware	Not Aware	Moderatly Aware	Fuuly Aware	Not Aware	Moderatly Aware	Fully Aware	Not Aware	Fully Aware	Moderatly Aware	Fully Aware	Fully Aware	No	Yes	No	Yes	No	Yes	Yes	No	No	No	No	No	No	No	No	No	No	No	Yes	Yes
402	Female	UCP	26-35	Bachelor's	No	No	No	No	No	Fully Aware	Not Aware	Fully Aware	Fully Aware	Not Aware	Fully Aware	Not Aware	Fully Aware	Fully Aware	Not Aware	Moderatly Aware	Fuuly Aware	Not Aware	Moderatly Aware	Fully Aware	Not Aware	Fully Aware	Moderatly Aware	Fully Aware	Fully Aware	No	Yes	No	Yes	No	Yes	Yes	No	No	No	No	No	No	No	No	No	No	No	Yes	Yes
403	Female	UCP	26-35	Bachelor's	No	No	No	No	No	Fully Aware	Not Aware	Fully Aware	Fully Aware	Not Aware	Fully Aware	Not Aware	Fully Aware	Fully Aware	Not Aware	Moderatly Aware	Fuuly Aware	Not Aware	Moderatly Aware	Fully Aware	Not Aware	Fully Aware	Moderatly Aware	Fully Aware	Fully Aware	No	Yes	No	Yes	No	Yes	Yes	No	No	No	No	No	No	No	No	No	No	No	Yes	Yes
404	Female	UCP	26-35	Bachelor's	No	No	No	No	No	Fully Aware	Not Aware	Fully Aware	Fully Aware	Not Aware	Fully Aware	Not Aware	Fully Aware	Fully Aware	Not Aware	Moderatly Aware	Fuuly Aware	Not Aware	Moderatly Aware	Fully Aware	Not Aware	Fully Aware	Moderatly Aware	Fully Aware	Fully Aware	No	Yes	No	Yes	No	Yes	Yes	No	No	No	No	No	No	No	No	No	No	No	Yes	Yes
405	Female	UCP	26-35	Bachelor's	No	No	No	No	No	Fully Aware	Not Aware	Fully Aware	Fully Aware	Not Aware	Fully Aware	Not Aware	Fully Aware	Fully Aware	Not Aware	Moderatly Aware	Fuuly Aware	Not Aware	Moderatly Aware	Fully Aware	Not Aware	Fully Aware	Moderatly Aware	Fully Aware	Fully Aware	No	Yes	No	Yes	No	Yes	Yes	No	No	No	No	No	No	No	No	No	No	No	Yes	Yes
406	Female	UCP	26-35	Bachelor's	No	No	No	No	No	Fully Aware	Not Aware	Fully Aware	Fully Aware	Not Aware	Fully Aware	Not Aware	Fully Aware	Fully Aware	Not Aware	Moderatly Aware	Fuuly Aware	Not Aware	Moderatly Aware	Fully Aware	Not Aware	Fully Aware	Moderatly Aware	Fully Aware	Fully Aware	No	Yes	No	Yes	No	Yes	Yes	No	No	No	No	No	No	No	No	No	No	No	Yes	Yes
407	Female	UCP	26-35	Bachelor's	No	No	No	No	No	Fully Aware	Not Aware	Fully Aware	Fully Aware	Not Aware	Fully Aware	Not Aware	Fully Aware	Fully Aware	Not Aware	Moderatly Aware	Fuuly Aware	Not Aware	Moderatly Aware	Fully Aware	Not Aware	Fully Aware	Moderatly Aware	Fully Aware	Fully Aware	No	Yes	No	Yes	No	Yes	Yes	No	No	No	No	No	No	No	No	No	No	No	Yes	Yes
408	Female	UCP	26-35	Bachelor's	No	No	No	No	No	Fully Aware	Not Aware	Fully Aware	Fully Aware	Not Aware	Fully Aware	Not Aware	Fully Aware	Fully Aware	Not Aware	Moderatly Aware	Fuuly Aware	Not Aware	Moderatly Aware	Fully Aware	Not Aware	Fully Aware	Moderatly Aware	Fully Aware	Fully Aware	No	Yes	No	Yes	No	Yes	Yes	No	No	No	No	No	No	No	No	No	No	No	Yes	Yes
409	Female	UCP	26-35	Master's	No	No	No	No	No	Fully Aware	Not Aware	Fully Aware	Fully Aware	Not Aware	Fully Aware	Not Aware	Fully Aware	Fully Aware	Not Aware	Moderatly Aware	Fuuly Aware	Not Aware	Moderatly Aware	Fully Aware	Not Aware	Fully Aware	Moderatly Aware	Fully Aware	Fully Aware	No	Yes	No	Yes	No	Yes	Yes	No	No	No	No	No	No	No	No	No	No	No	Yes	Yes
410	Female	UCP	26-35	Master's	No	No	No	No	No	Fully Aware	Not Aware	Fully Aware	Fully Aware	Not Aware	Fully Aware	Not Aware	Fully Aware	Fully Aware	Not Aware	Moderatly Aware	Fuuly Aware	Not Aware	Moderatly Aware	Fully Aware	Not Aware	Fully Aware	Moderatly Aware	Fully Aware	Fully Aware	No	Yes	No	Yes	No	Yes	Yes	No	No	No	No	No	No	No	No	No	No	No	Yes	Yes
411	Female	UCP	26-35	Master's	No	No	No	No	No	Fully Aware	Not Aware	Fully Aware	Fully Aware	Not Aware	Fully Aware	Not Aware	Fully Aware	Fully Aware	Not Aware	Moderatly Aware	Fuuly Aware	Not Aware	Moderatly Aware	Fully Aware	Not Aware	Fully Aware	Moderatly Aware	Fully Aware	Fully Aware	No	Yes	No	Yes	No	Yes	Yes	No	No	No	No	No	No	No	No	No	No	No	Yes	Yes
412	Female	UCP	26-35	Master's	No	No	No	No	No	Fully Aware	Not Aware	Fully Aware	Fully Aware	Not Aware	Fully Aware	Not Aware	Fully Aware	Fully Aware	Not Aware	Moderatly Aware	Fuuly Aware	Not Aware	Moderatly Aware	Fully Aware	Not Aware	Fully Aware	Moderatly Aware	Fully Aware	Fully Aware	No	No	No	Yes	No	Yes	Yes	No	No	No	No	No	No	No	No	No	No	No	Yes	Yes
413	Female	UCP	26-35	Master's	No	No	No	No	No	Fully Aware	Not Aware	Fully Aware	Fully Aware	Not Aware	Fully Aware	Not Aware	Fully Aware	Fully Aware	Not Aware	Moderatly Aware	Fuuly Aware	Not Aware	Moderatly Aware	Fully Aware	Not Aware	Fully Aware	Moderatly Aware	Fully Aware	Fully Aware	No	No	No	Yes	No	Yes	Yes	No	No	No	No	No	No	No	No	No	No	No	Yes	Yes
414	Female	UCP	26-35	Master's	No	No	No	No	No	Fully Aware	Not Aware	Fully Aware	Fully Aware	Not Aware	Fully Aware	Not Aware	Fully Aware	Fully Aware	Not Aware	Moderatly Aware	Fuuly Aware	Not Aware	Moderatly Aware	Fully Aware	Not Aware	Fully Aware	Moderatly Aware	Fully Aware	Fully Aware	No	No	No	Yes	No	Yes	Yes	No	No	No	No	No	No	No	No	No	No	No	Yes	Yes
415	Female	UCP	36-45	Master's	No	No	No	No	No	Fully Aware	Not Aware	Fully Aware	Fully Aware	Not Aware	Fully Aware	Not Aware	Fully Aware	Fully Aware	Not Aware	Moderatly Aware	Fuuly Aware	Not Aware	Moderatly Aware	Fully Aware	Not Aware	Fully Aware	Moderatly Aware	Fully Aware	Fully Aware	No	No	No	Yes	No	Yes	Yes	No	No	No	No	No	No	No	No	No	No	No	Yes	Yes
416	Female	UCP	36-45	Master's	No	No	No	No	No	Fully Aware	Not Aware	Fully Aware	Fully Aware	Not Aware	Fully Aware	Not Aware	Fully Aware	Fully Aware	Not Aware	Moderatly Aware	Fuuly Aware	Not Aware	Moderatly Aware	Fully Aware	Not Aware	Fully Aware	Moderatly Aware	Fully Aware	Fully Aware	No	No	No	Yes	No	Yes	Yes	No	No	No	No	No	No	No	No	No	No	No	Yes	Yes
417	Female	UCP	36-45	Master's	No	No	No	No	No	Fully Aware	Not Aware	Fully Aware	Fully Aware	Not Aware	Fully Aware	Not Aware	Fully Aware	Fully Aware	Not Aware	Moderatly Aware	Fuuly Aware	Not Aware	Moderatly Aware	Fully Aware	Not Aware	Fully Aware	Moderatly Aware	Fully Aware	Fully Aware	No	No	No	Yes	No	Yes	Yes	No	No	No	No	No	No	No	No	No	No	No	Yes	Yes
418	Female	UCP	36-45	Master's	No	No	No	No	No	Fully Aware	Not Aware	Fully Aware	Fully Aware	Not Aware	Fully Aware	Not Aware	Fully Aware	Fully Aware	Not Aware	Moderatly Aware	Fuuly Aware	Not Aware	Moderatly Aware	Fully Aware	Not Aware	Fully Aware	Not Aware	Fully Aware	Fully Aware	No	No	No	Yes	No	Yes	Yes	No	No	No	No	No	No	No	No	No	No	No	Yes	Yes
419	Female	UCP	36-45	Master's	No	No	No	No	No	Fully Aware	Not Aware	Fully Aware	Fully Aware	Not Aware	Fully Aware	Not Aware	Fully Aware	Fully Aware	Not Aware	Moderatly Aware	Fuuly Aware	Not Aware	Moderatly Aware	Fully Aware	Not Aware	Fully Aware	Not Aware	Fully Aware	Fully Aware	No	No	No	Yes	No	Yes	Yes	No	No	No	No	No	No	No	No	No	No	No	Yes	Yes
[truncated: 3 more columns]
