# Supplementary material for: COVID-19 and diet: efforts towards a balanced diet and sustainable nutrition among university students in Pakistan
Source: PeerJ. 2024 Jan 3;12:e16730. doi: 10.7717/peerj.16730 (PMC10771080; doi:10.7717/peerj.16730)
Supplement: Supplemental Information 2 [file peerj-12-16730-s002.xlsx]

## Sheet: Sheet1
	Demographic				Medical History					Information regarding Covid-19								Food and Nutrition Information												Eating Practices of Students														Weight History
N0.	Gender	University	Age	Education	Q1.	Q2.	Q3.	Q4.	Q5.	Q6.	Q7.	Q8.	Q9.	Q10.	Q11.	Q12.	Q13.	Q14.	Q15.	Q16.	Q17.	Q18.	Q19.	Q20.	Q21.	Q22.	Q23.	Q24.	Q25.	Q26.	Q27.	Q28.	Q29.	Q30.	Q31.	Q32.	Q33.	Q34.	Q35.	Q36.	Q37.	Q38.	Q39.	Q40.	Q41.	Q42.	Q43.	Q44.	Q45.
1	Male	GCUF	18-25	Bachelor	Yes	No	No	Yes	No	Fully Aware	Moderatly Aware	Fully Aware	Not Aware	Not Aware	Moderatly Aware	Not Aware	Not Aware	Not Aware	Fully Aware	Fully Aware	Moderatly Aware	Not Aware	Not Aware	Fully Aware	Moderatly Aware	Fully Aware	Not Aware	Not Aware	Moderatly Aware	Yes	No	No	Yes	Yes	No	Yes	Yes	Yes	No	Yes	No	Yes	Yes	No	Yes	No	Yes	Yes	Yes
2	Male	GCUF	18-25	Bachelor	Yes	No	No	Yes	No	Fully Aware	Moderatly Aware	Fully Aware	Not Aware	Not Aware	Moderatly Aware	Not Aware	Not Aware	Not Aware	Fully Aware	Fully Aware	Moderatly Aware	Not Aware	Not Aware	Fully Aware	Moderatly Aware	Fully Aware	Not Aware	Not Aware	Moderatly Aware	Yes	No	No	Yes	Yes	No	Yes	Yes	Yes	No	Yes	No	Yes	Yes	No	Yes	No	Yes	Yes	Yes
3	Male	GCUF	18-25	Bachelor	Yes	No	No	Yes	No	Fully Aware	Moderatly Aware	Fully Aware	Not Aware	Not Aware	Moderatly Aware	Not Aware	Not Aware	Not Aware	Fully Aware	Fully Aware	Moderatly Aware	Not Aware	Not Aware	Fully Aware	Moderatly Aware	Fully Aware	Not Aware	Not Aware	Moderatly Aware	Yes	No	No	Yes	Yes	No	Yes	Yes	Yes	No	Yes	No	Yes	Yes	No	Yes	No	Yes	Yes	Yes
4	Male	GCUF	18-25	Bachelor	Yes	No	No	Yes	No	Fully Aware	Moderatly Aware	Fully Aware	Not Aware	Not Aware	Moderatly Aware	Not Aware	Not Aware	Not Aware	Fully Aware	Fully Aware	Moderatly Aware	Not Aware	Not Aware	Fully Aware	Moderatly Aware	Fully Aware	Not Aware	Not Aware	Moderatly Aware	Yes	No	No	Yes	Yes	No	Yes	Yes	Yes	No	Yes	No	Yes	Yes	No	Yes	No	Yes	Yes	Yes
5	Male	GCUF	18-25	Bachelor	Yes	No	No	Yes	No	Fully Aware	Moderatly Aware	Fully Aware	Not Aware	Not Aware	Moderatly Aware	Not Aware	Not Aware	Not Aware	Fully Aware	Fully Aware	Moderatly Aware	Not Aware	Not Aware	Fully Aware	Moderatly Aware	Fully Aware	Not Aware	Not Aware	Moderatly Aware	Yes	No	No	Yes	Yes	No	Yes	Yes	Yes	No	Yes	No	Yes	Yes	No	Yes	No	No	Yes	Yes
6	Male	GCUF	18-25	Bachelor	Yes	No	No	Yes	No	Fully Aware	Moderatly Aware	Fully Aware	Not Aware	Not Aware	Moderatly Aware	Not Aware	Not Aware	Not Aware	Fully Aware	Fully Aware	Moderatly Aware	Not Aware	Not Aware	Fully Aware	Moderatly Aware	Fully Aware	Not Aware	Not Aware	Moderatly Aware	Yes	No	No	Yes	Yes	No	Yes	Yes	Yes	No	Yes	No	Yes	Yes	No	Yes	No	No	Yes	Yes
7	Male	GCUF	18-25	Bachelor	Yes	No	No	Yes	No	Fully Aware	Moderatly Aware	Fully Aware	Not Aware	Not Aware	Moderatly Aware	Not Aware	Not Aware	Not Aware	Moderatly Aware	Fully Aware	Moderatly Aware	Not Aware	Not Aware	Fully Aware	Moderatly Aware	Fully Aware	Not Aware	Not Aware	Moderatly Aware	Yes	No	No	Yes	Yes	No	Yes	Yes	Yes	No	Yes	No	Yes	Yes	No	Yes	No	No	Yes	Yes
8	Male	GCUF	18-25	Bachelor	Yes	No	No	Yes	No	Fully Aware	Moderatly Aware	Fully Aware	Not Aware	Not Aware	Moderatly Aware	Not Aware	Not Aware	Not Aware	Moderatly Aware	Fully Aware	Moderatly Aware	Not Aware	Not Aware	Fully Aware	Moderatly Aware	Fully Aware	Not Aware	Not Aware	Moderatly Aware	Yes	No	No	Yes	Yes	No	Yes	Yes	Yes	No	Yes	No	Yes	Yes	No	Yes	No	No	Yes	Yes
9	Male	GCUF	18-25	Bachelor	Yes	No	No	Yes	No	Fully Aware	Moderatly Aware	Fully Aware	Not Aware	Not Aware	Moderatly Aware	Not Aware	Not Aware	Not Aware	Moderatly Aware	Fully Aware	Moderatly Aware	Not Aware	Not Aware	Fully Aware	Moderatly Aware	Fully Aware	Not Aware	Not Aware	Moderatly Aware	Yes	No	No	Yes	Yes	No	Yes	Yes	Yes	No	Yes	No	Yes	Yes	No	Yes	No	No	Yes	Yes
10	Male	GCUF	18-25	Bachelor	Yes	No	No	Yes	No	Fully Aware	Moderatly Aware	Fully Aware	Not Aware	Not Aware	Moderatly Aware	Not Aware	Not Aware	Not Aware	Moderatly Aware	Fully Aware	Moderatly Aware	Not Aware	Not Aware	Fully Aware	Moderatly Aware	Fully Aware	Not Aware	Not Aware	Moderatly Aware	Yes	No	No	Yes	Yes	No	Yes	Yes	Yes	No	Yes	No	Yes	Yes	No	Yes	No	No	Yes	Yes
11	Male	GCUF	18-25	Bachelor	Yes	No	No	Yes	No	Fully Aware	Moderatly Aware	Fully Aware	Not Aware	Not Aware	Moderatly Aware	Not Aware	Not Aware	Not Aware	Moderatly Aware	Fully Aware	Moderatly Aware	Not Aware	Not Aware	Fully Aware	Moderatly Aware	Fully Aware	Not Aware	Not Aware	Moderatly Aware	Yes	No	No	Yes	Yes	No	Yes	Yes	Yes	No	Yes	No	Yes	Yes	No	Yes	No	No	Yes	Yes
12	Male	GCUF	18-25	Bachelor	Yes	No	No	Yes	No	Fully Aware	Moderatly Aware	Fully Aware	Not Aware	Not Aware	Moderatly Aware	Not Aware	Not Aware	Not Aware	Moderatly Aware	Fully Aware	Moderatly Aware	Not Aware	Not Aware	Fully Aware	Moderatly Aware	Fully Aware	Not Aware	Not Aware	Moderatly Aware	Yes	No	No	Yes	Yes	No	Yes	Yes	Yes	No	Yes	No	Yes	Yes	No	Yes	No	No	Yes	Yes
13	Male	GCUF	18-25	Bachelor	Yes	No	No	Yes	No	Fully Aware	Moderatly Aware	Fully Aware	Not Aware	Not Aware	Moderatly Aware	Not Aware	Not Aware	Not Aware	Moderatly Aware	Fully Aware	Moderatly Aware	Not Aware	Not Aware	Fully Aware	Moderatly Aware	Fully Aware	Not Aware	Not Aware	Moderatly Aware	Yes	No	No	Yes	Yes	No	Yes	Yes	Yes	No	Yes	No	Yes	Yes	No	Yes	No	No	Yes	Yes
14	Male	GCUF	18-25	Bachelor	Yes	No	No	Yes	No	Fully Aware	Moderatly Aware	Fully Aware	Not Aware	Not Aware	Moderatly Aware	Not Aware	Not Aware	Not Aware	Moderatly Aware	Fully Aware	Moderatly Aware	Not Aware	Not Aware	Fully Aware	Moderatly Aware	Fully Aware	Not Aware	Not Aware	Moderatly Aware	Yes	No	No	Yes	Yes	No	Yes	Yes	Yes	No	Yes	No	Yes	Yes	No	Yes	No	No	Yes	Yes
15	Male	GCUF	18-25	Bachelor	Yes	No	No	Yes	No	Fully Aware	Moderatly Aware	Fully Aware	Not Aware	Fully Aware	Moderatly Aware	Not Aware	Not Aware	Not Aware	Moderatly Aware	Fully Aware	Moderatly Aware	Not Aware	Not Aware	Fully Aware	Moderatly Aware	Fully Aware	Not Aware	Not Aware	Moderatly Aware	Yes	No	No	Yes	Yes	No	Yes	Yes	Yes	No	Yes	No	Yes	Yes	No	Yes	No	No	Yes	Yes
16	Male	GCUF	18-25	Bachelor	Yes	No	No	Yes	No	Fully Aware	Moderatly Aware	Fully Aware	Not Aware	Fully Aware	Moderatly Aware	Not Aware	Not Aware	Fully Aware	Moderatly Aware	Fully Aware	Moderatly Aware	Not Aware	Not Aware	Fully Aware	Moderatly Aware	Fully Aware	Not Aware	Not Aware	Moderatly Aware	Yes	No	No	Yes	Yes	No	Yes	Yes	Yes	No	Yes	No	Yes	Yes	No	Yes	No	No	Yes	Yes
17	Male	GCUF	18-25	Bachelor	Yes	No	No	Yes	No	Fully Aware	Moderatly Aware	Fully Aware	Not Aware	Fully Aware	Moderatly Aware	Not Aware	Not Aware	Fully Aware	Moderatly Aware	Fully Aware	Moderatly Aware	Not Aware	Not Aware	Fully Aware	Moderatly Aware	Fully Aware	Not Aware	Not Aware	Moderatly Aware	Yes	No	No	Yes	Yes	No	Yes	Yes	Yes	No	Yes	No	Yes	Yes	No	Yes	No	No	Yes	Yes
18	Male	GCUF	18-25	Bachelor	Yes	No	No	Yes	No	Fully Aware	Moderatly Aware	Fully Aware	Not Aware	Fully Aware	Moderatly Aware	Not Aware	Not Aware	Fully Aware	Moderatly Aware	Fully Aware	Moderatly Aware	Not Aware	Not Aware	Fully Aware	Moderatly Aware	Fully Aware	Not Aware	Not Aware	Moderatly Aware	Yes	No	No	Yes	Yes	No	Yes	Yes	Yes	No	Yes	No	No	Yes	No	Yes	No	No	Yes	Yes
19	Male	GCUF	18-25	Bachelor	Yes	No	No	Yes	No	Fully Aware	Moderatly Aware	Fully Aware	Not Aware	Fully Aware	Moderatly Aware	Not Aware	Not Aware	Fully Aware	Moderatly Aware	Fully Aware	Moderatly Aware	Not Aware	Not Aware	Fully Aware	Moderatly Aware	Fully Aware	Not Aware	Not Aware	Moderatly Aware	Yes	No	No	Yes	Yes	No	Yes	Yes	Yes	No	Yes	No	No	Yes	No	Yes	No	No	Yes	Yes
20	Male	GCUF	18-25	Bachelor	Yes	No	No	Yes	No	Fully Aware	Moderatly Aware	Fully Aware	Not Aware	Fully Aware	Moderatly Aware	Not Aware	Not Aware	Fully Aware	Moderatly Aware	Fully Aware	Moderatly Aware	Not Aware	Not Aware	Fully Aware	Moderatly Aware	Fully Aware	Not Aware	Not Aware	Moderatly Aware	Yes	No	No	Yes	Yes	No	Yes	Yes	Yes	No	Yes	No	No	Yes	No	Yes	No	No	Yes	Yes
21	Male	GCUF	18-25	Bachelor	Yes	No	No	Yes	No	Fully Aware	Moderatly Aware	Fully Aware	Not Aware	Fully Aware	Moderatly Aware	Not Aware	Not Aware	Fully Aware	Moderatly Aware	Fully Aware	Moderatly Aware	Not Aware	Not Aware	Fully Aware	Moderatly Aware	Fully Aware	Not Aware	Not Aware	Moderatly Aware	Yes	No	No	Yes	Yes	No	Yes	Yes	Yes	No	Yes	No	No	Yes	No	Yes	No	No	Yes	Yes
22	Male	GCUF	18-25	Bachelor	Yes	No	No	Yes	No	Fully Aware	Moderatly Aware	Fully Aware	Not Aware	Fully Aware	Moderatly Aware	Not Aware	Not Aware	Fully Aware	Moderatly Aware	Fully Aware	Moderatly Aware	Not Aware	Not Aware	Fully Aware	Moderatly Aware	Fully Aware	Not Aware	Not Aware	Moderatly Aware	Yes	No	No	Yes	Yes	No	Yes	Yes	Yes	No	Yes	No	No	Yes	No	Yes	No	No	Yes	Yes
23	Male	GCUF	18-25	Bachelor	Yes	No	No	Yes	No	Fully Aware	Moderatly Aware	Fully Aware	Not Aware	Fully Aware	Moderatly Aware	Not Aware	Not Aware	Fully Aware	Moderatly Aware	Fully Aware	Moderatly Aware	Not Aware	Not Aware	Fully Aware	Moderatly Aware	Fully Aware	Not Aware	Not Aware	Moderatly Aware	Yes	No	No	Yes	Yes	No	Yes	Yes	Yes	No	Yes	No	No	Yes	No	Yes	No	No	Yes	Yes
24	Male	GCUF	18-25	Bachelor	Yes	No	No	Yes	No	Fully Aware	Moderatly Aware	Fully Aware	Not Aware	Fully Aware	Moderatly Aware	Not Aware	Not Aware	Fully Aware	Moderatly Aware	Fully Aware	Moderatly Aware	Not Aware	Not Aware	Fully Aware	Moderatly Aware	Fully Aware	Not Aware	Not Aware	Moderatly Aware	Yes	No	No	Yes	Yes	No	Yes	Yes	Yes	No	Yes	No	No	Yes	No	Yes	No	No	Yes	Yes
25	Male	GCUF	18-25	Bachelor	Yes	No	No	Yes	No	Fully Aware	Moderatly Aware	Fully Aware	Not Aware	Fully Aware	Moderatly Aware	Not Aware	Not Aware	Fully Aware	Moderatly Aware	Fully Aware	Moderatly Aware	Not Aware	Not Aware	Fully Aware	Moderatly Aware	Fully Aware	Not Aware	Not Aware	Moderatly Aware	Yes	No	No	Yes	Yes	No	Yes	Yes	Yes	No	No	No	No	Yes	No	Yes	No	No	Yes	Yes
26	Male	GCUF	18-25	Bachelor	Yes	No	No	Yes	No	Fully Aware	Moderatly Aware	Fully Aware	Not Aware	Fully Aware	Moderatly Aware	Not Aware	Not Aware	Fully Aware	Moderatly Aware	Fully Aware	Moderatly Aware	Not Aware	Not Aware	Fully Aware	Moderatly Aware	Fully Aware	Not Aware	Not Aware	Moderatly Aware	Yes	No	No	No	Yes	No	Yes	Yes	Yes	No	No	No	No	Yes	No	Yes	No	No	Yes	Yes
27	Male	GCUF	18-25	Bachelor	Yes	No	No	Yes	No	Fully Aware	Moderatly Aware	Fully Aware	Not Aware	Fully Aware	Moderatly Aware	Not Aware	Not Aware	Fully Aware	Moderatly Aware	Fully Aware	Moderatly Aware	Not Aware	Not Aware	Fully Aware	Moderatly Aware	Fully Aware	Not Aware	Not Aware	Moderatly Aware	Yes	No	No	No	Yes	No	Yes	Yes	Yes	No	No	No	No	Yes	No	Yes	No	No	Yes	Yes
28	Male	GCUF	18-25	Bachelor	Yes	No	No	Yes	No	Fully Aware	Moderatly Aware	Fully Aware	Not Aware	Fully Aware	Moderatly Aware	Not Aware	Not Aware	Fully Aware	Moderatly Aware	Fully Aware	Moderatly Aware	Not Aware	Not Aware	Fully Aware	Moderatly Aware	Fully Aware	Fully Aware	Not Aware	Moderatly Aware	Yes	No	No	No	Yes	No	Yes	Yes	Yes	No	No	No	No	Yes	No	Yes	No	No	Yes	Yes
29	Male	GCUF	18-25	Bachelor	Yes	No	No	Yes	No	Fully Aware	Moderatly Aware	Fully Aware	Not Aware	Fully Aware	Moderatly Aware	Not Aware	Not Aware	Fully Aware	Moderatly Aware	Fully Aware	Moderatly Aware	Not Aware	Not Aware	Fully Aware	Moderatly Aware	Fully Aware	Fully Aware	Not Aware	Moderatly Aware	Yes	No	No	No	Yes	No	Yes	Yes	Yes	No	No	No	No	Yes	No	Yes	No	No	Yes	Yes
30	Male	GCUF	18-25	Bachelor	Yes	No	No	Yes	No	Fully Aware	Moderatly Aware	Fully Aware	Not Aware	Fully Aware	Moderatly Aware	Not Aware	Not Aware	Fully Aware	Moderatly Aware	Fully Aware	Moderatly Aware	Not Aware	Not Aware	Fully Aware	Moderatly Aware	Fully Aware	Fully Aware	Not Aware	Moderatly Aware	Yes	No	No	No	Yes	No	Yes	Yes	Yes	No	No	No	No	Yes	No	Yes	No	No	Yes	Yes
31	Male	GCUF	18-25	Bachelor	Yes	No	No	Yes	No	Fully Aware	Moderatly Aware	Fully Aware	Not Aware	Fully Aware	Moderatly Aware	Not Aware	Not Aware	Fully Aware	Moderatly Aware	Fully Aware	Moderatly Aware	Not Aware	Not Aware	Fully Aware	Moderatly Aware	Fully Aware	Fully Aware	Not Aware	Moderatly Aware	Yes	No	No	No	Yes	No	Yes	Yes	Yes	No	No	No	No	Yes	No	Yes	No	No	Yes	Yes
32	Male	GCUF	18-25	Bachelor	Yes	No	No	Yes	No	Fully Aware	Moderatly Aware	Fully Aware	Not Aware	Fully Aware	Moderatly Aware	Not Aware	Not Aware	Fully Aware	Moderatly Aware	Fully Aware	Moderatly Aware	Not Aware	Not Aware	Fully Aware	Moderatly Aware	Fully Aware	Fully Aware	Not Aware	Moderatly Aware	Yes	No	No	No	Yes	No	Yes	Yes	Yes	No	No	No	No	Yes	No	Yes	No	No	Yes	Yes
33	Male	GCUF	18-25	Bachelor	Yes	No	No	Yes	No	Fully Aware	Moderatly Aware	Fully Aware	Not Aware	Fully Aware	Moderatly Aware	Not Aware	Not Aware	Fully Aware	Moderatly Aware	Fully Aware	Moderatly Aware	Not Aware	Not Aware	Fully Aware	Moderatly Aware	Fully Aware	Fully Aware	Not Aware	Moderatly Aware	Yes	No	No	No	Yes	No	Yes	No	Yes	No	No	No	No	Yes	No	Yes	No	No	Yes	Yes
34	Male	GCUF	18-25	Bachelor	Yes	No	No	Yes	No	Moderatly Aware	Moderatly Aware	Fully Aware	Not Aware	Fully Aware	Moderatly Aware	Not Aware	Not Aware	Fully Aware	Moderatly Aware	Fully Aware	Moderatly Aware	Not Aware	Not Aware	Fully Aware	Moderatly Aware	Fully Aware	Fully Aware	Not Aware	Moderatly Aware	Yes	No	No	No	Yes	No	Yes	No	Yes	No	No	No	No	Yes	No	Yes	No	No	Yes	Yes
35	Male	GCUF	18-25	Bachelor	Yes	No	No	Yes	No	Moderatly Aware	Moderatly Aware	Fully Aware	Not Aware	Fully Aware	Moderatly Aware	Not Aware	Not Aware	Fully Aware	Moderatly Aware	Fully Aware	Moderatly Aware	Not Aware	Not Aware	Fully Aware	Moderatly Aware	Fully Aware	Fully Aware	Not Aware	Moderatly Aware	Yes	No	No	No	Yes	No	Yes	No	Yes	No	No	No	No	Yes	No	Yes	No	No	Yes	Yes
36	Male	GCUF	18-25	Bachelor	Yes	No	No	Yes	No	Moderatly Aware	Moderatly Aware	Fully Aware	Not Aware	Fully Aware	Moderatly Aware	Not Aware	Not Aware	Fully Aware	Moderatly Aware	Fully Aware	Moderatly Aware	Not Aware	Not Aware	Fully Aware	Moderatly Aware	Fully Aware	Fully Aware	Not Aware	Moderatly Aware	Yes	No	No	No	Yes	No	Yes	No	Yes	No	No	No	No	Yes	No	Yes	No	No	Yes	Yes
37	Male	GCUF	18-25	Bachelor	Yes	No	No	Yes	No	Moderatly Aware	Moderatly Aware	Fully Aware	Not Aware	Fully Aware	Moderatly Aware	Not Aware	Not Aware	Fully Aware	Moderatly Aware	Fully Aware	Moderatly Aware	Not Aware	Not Aware	Fully Aware	Moderatly Aware	Fully Aware	Fully Aware	Not Aware	Moderatly Aware	Yes	No	No	No	Yes	No	Yes	No	Yes	No	No	No	No	Yes	No	Yes	No	No	Yes	Yes
38	Male	GCUF	18-25	Bachelor	Yes	No	No	Yes	No	Moderatly Aware	Moderatly Aware	Fully Aware	Not Aware	Fully Aware	Moderatly Aware	Not Aware	Not Aware	Fully Aware	Moderatly Aware	Fully Aware	Moderatly Aware	Not Aware	Not Aware	Fully Aware	Moderatly Aware	Fully Aware	Fully Aware	Not Aware	Moderatly Aware	Yes	No	No	No	Yes	No	Yes	No	Yes	No	No	No	No	Yes	No	Yes	No	No	Yes	Yes
39	Male	GCUF	18-25	Bachelor	Yes	No	No	Yes	No	Moderatly Aware	Moderatly Aware	Fully Aware	Not Aware	Fully Aware	Moderatly Aware	Not Aware	Not Aware	Fully Aware	Moderatly Aware	Fully Aware	Moderatly Aware	Not Aware	Not Aware	Fully Aware	Moderatly Aware	Fully Aware	Fully Aware	Not Aware	Moderatly Aware	Yes	No	No	No	Yes	No	Yes	No	Yes	No	No	No	No	Yes	No	Yes	No	No	Yes	Yes
40	Male	GCUF	18-25	Bachelor	Yes	No	No	Yes	No	Moderatly Aware	Moderatly Aware	Fully Aware	Not Aware	Fully Aware	Moderatly Aware	Not Aware	Not Aware	Fully Aware	Moderatly Aware	Fully Aware	Moderatly Aware	Not Aware	Not Aware	Fully Aware	Moderatly Aware	Fully Aware	Fully Aware	Not Aware	Moderatly Aware	Yes	No	No	No	Yes	No	Yes	No	Yes	No	No	No	No	Yes	No	Yes	No	No	Yes	Yes
41	Male	GCUF	18-25	Bachelor	Yes	No	No	Yes	No	Moderatly Aware	Moderatly Aware	Fully Aware	Not Aware	Fully Aware	Moderatly Aware	Not Aware	Not Aware	Fully Aware	Moderatly Aware	Fully Aware	Moderatly Aware	Not Aware	Not Aware	Fully Aware	Moderatly Aware	Fully Aware	Fully Aware	Not Aware	Moderatly Aware	Yes	No	No	No	Yes	No	Yes	No	Yes	No	No	No	No	Yes	No	Yes	No	No	Yes	Yes
42	Male	GCUF	18-25	Bachelor	Yes	No	No	Yes	No	Moderatly Aware	Moderatly Aware	Fully Aware	Not Aware	Fully Aware	Moderatly Aware	Not Aware	Not Aware	Fully Aware	Moderatly Aware	Fully Aware	Moderatly Aware	Not Aware	Not Aware	Fully Aware	Moderatly Aware	Fully Aware	Fully Aware	Not Aware	Moderatly Aware	Yes	No	No	No	No	No	Yes	No	Yes	No	No	No	No	Yes	No	Yes	No	No	Yes	Yes
43	Male	GCUF	18-25	Bachelor	Yes	No	No	Yes	No	Moderatly Aware	Moderatly Aware	Fully Aware	Not Aware	Fully Aware	Moderatly Aware	Not Aware	Not Aware	Fully Aware	Moderatly Aware	Fully Aware	Moderatly Aware	Not Aware	Not Aware	Fully Aware	Moderatly Aware	Fully Aware	Fully Aware	Not Aware	Moderatly Aware	Yes	No	No	No	No	No	Yes	No	Yes	No	No	No	No	Yes	No	Yes	No	No	Yes	Yes
44	Male	GCUF	18-25	Bachelor	Yes	No	No	Yes	No	Moderatly Aware	Moderatly Aware	Fully Aware	Not Aware	Fully Aware	Moderatly Aware	Not Aware	Not Aware	Fully Aware	Moderatly Aware	Fully Aware	Moderatly Aware	Not Aware	Not Aware	Fully Aware	Moderatly Aware	Fully Aware	Fully Aware	Not Aware	Moderatly Aware	Yes	No	No	No	No	No	Yes	No	Yes	No	No	No	No	Yes	No	Yes	No	No	Yes	Yes
45	Male	GCUF	18-25	Bachelor	Yes	No	No	Yes	No	Moderatly Aware	Moderatly Aware	Fully Aware	Not Aware	Fully Aware	Moderatly Aware	Not Aware	Not Aware	Fully Aware	Moderatly Aware	Fully Aware	Moderatly Aware	Not Aware	Not Aware	Fully Aware	Moderatly Aware	Fully Aware	Fully Aware	Not Aware	Moderatly Aware	Yes	No	No	No	No	No	Yes	No	Yes	No	No	No	No	Yes	No	Yes	No	No	Yes	Yes
46	Male	GCUF	18-25	Bachelor	Yes	No	No	Yes	No	Moderatly Aware	Moderatly Aware	Fully Aware	Not Aware	Fully Aware	Moderatly Aware	Not Aware	Not Aware	Fully Aware	Moderatly Aware	Fully Aware	Moderatly Aware	Not Aware	Not Aware	Fully Aware	Moderatly Aware	Fully Aware	Fully Aware	Not Aware	Moderatly Aware	Yes	No	No	No	No	No	Yes	No	Yes	No	No	No	No	Yes	No	Yes	No	No	Yes	Yes
47	Male	GCUF	18-25	Bachelor	Yes	No	No	Yes	No	Moderatly Aware	Moderatly Aware	Fully Aware	Not Aware	Fully Aware	Moderatly Aware	Not Aware	Not Aware	Fully Aware	Moderatly Aware	Fully Aware	Moderatly Aware	Not Aware	Not Aware	Fully Aware	Moderatly Aware	Fully Aware	Fully Aware	Not Aware	Moderatly Aware	Yes	No	No	No	No	No	Yes	No	Yes	No	No	No	No	Yes	No	Yes	No	No	Yes	Yes
48	Male	GCUF	18-25	Bachelor	Yes	No	No	Yes	No	Moderatly Aware	Moderatly Aware	Fully Aware	Not Aware	Fully Aware	Moderatly Aware	Not Aware	Not Aware	Fully Aware	Moderatly Aware	Fully Aware	Moderatly Aware	Not Aware	Not Aware	Fully Aware	Moderatly Aware	Fully Aware	Fully Aware	Not Aware	Moderatly Aware	Yes	No	No	No	No	No	Yes	No	No	No	No	No	No	Yes	No	Yes	No	No	Yes	Yes
49	Male	GCUF	18-25	Bachelor	Yes	No	No	Yes	No	Moderatly Aware	Moderatly Aware	Fully Aware	Not Aware	Fully Aware	Moderatly Aware	Not Aware	Not Aware	Fully Aware	Moderatly Aware	Fully Aware	Moderatly Aware	Not Aware	Not Aware	Fully Aware	Moderatly Aware	Fully Aware	Fully Aware	Not Aware	Moderatly Aware	Yes	Yes	No	No	No	No	Yes	No	No	No	No	No	No	Yes	No	Yes	No	No	Yes	Yes
50	Male	GCUF	18-25	Bachelor	Yes	No	No	Yes	No	Moderatly Aware	Moderatly Aware	Fully Aware	Not Aware	Fully Aware	Moderatly Aware	Not Aware	Not Aware	Fully Aware	Moderatly Aware	Fully Aware	Moderatly Aware	Not Aware	Not Aware	Fully Aware	Moderatly Aware	Fully Aware	Fully Aware	Not Aware	Moderatly Aware	Yes	Yes	No	No	No	No	Yes	No	No	No	No	No	No	Yes	No	Yes	No	No	Yes	Yes
51	Male	GCUF	18-25	Bachelor	Yes	No	No	Yes	No	Moderatly Aware	Moderatly Aware	Fully Aware	Fully Aware	Fully Aware	Moderatly Aware	Fully Aware	Not Aware	Fully Aware	Moderatly Aware	Fully Aware	Moderatly Aware	Not Aware	Not Aware	Fully Aware	Moderatly Aware	Fully Aware	Fully Aware	Not Aware	Moderatly Aware	Yes	Yes	No	No	No	No	Yes	No	No	No	No	No	No	Yes	No	No	No	No	Yes	Yes
52	Male	GCUF	18-25	Bachelor	Yes	No	No	Yes	No	Moderatly Aware	Moderatly Aware	Fully Aware	Fully Aware	Fully Aware	Moderatly Aware	Fully Aware	Not Aware	Fully Aware	Moderatly Aware	Fully Aware	Moderatly Aware	Not Aware	Not Aware	Fully Aware	Moderatly Aware	Fully Aware	Fully Aware	Not Aware	Moderatly Aware	Yes	Yes	No	No	No	No	Yes	No	No	No	No	No	No	Yes	No	No	No	No	Yes	Yes
53	Male	GCUF	18-25	Bachelor	Yes	No	No	Yes	No	Moderatly Aware	Moderatly Aware	Fully Aware	Fully Aware	Fully Aware	Moderatly Aware	Fully Aware	Not Aware	Fully Aware	Moderatly Aware	Fully Aware	Moderatly Aware	Not Aware	Not Aware	Fully Aware	Moderatly Aware	Fully Aware	Fully Aware	Not Aware	Moderatly Aware	Yes	Yes	No	No	No	No	Yes	No	No	No	No	No	No	Yes	No	No	No	No	Yes	Yes
54	Male	GCUF	18-25	Bachelor	Yes	No	No	Yes	No	Moderatly Aware	Moderatly Aware	Fully Aware	Fully Aware	Fully Aware	Moderatly Aware	Fully Aware	Not Aware	Fully Aware	Moderatly Aware	Fully Aware	Moderatly Aware	Not Aware	Not Aware	Fully Aware	Moderatly Aware	Fully Aware	Fully Aware	Not Aware	Moderatly Aware	Yes	Yes	No	No	No	No	Yes	No	No	No	No	No	No	Yes	No	No	No	No	Yes	Yes
55	Male	GCUF	18-25	Bachelor	Yes	No	No	Yes	No	Moderatly Aware	Moderatly Aware	Fully Aware	Fully Aware	Fully Aware	Moderatly Aware	Fully Aware	Not Aware	Fully Aware	Moderatly Aware	Fully Aware	Moderatly Aware	Not Aware	Not Aware	Fully Aware	Moderatly Aware	Fully Aware	Fully Aware	Not Aware	Moderatly Aware	Yes	Yes	No	No	No	No	Yes	No	No	No	No	No	No	Yes	No	No	No	No	Yes	Yes
56	Male	GCUF	18-25	Bachelor	Yes	No	No	Yes	No	Moderatly Aware	Moderatly Aware	Fully Aware	Fully Aware	Fully Aware	Moderatly Aware	Fully Aware	Not Aware	Fully Aware	Moderatly Aware	Fully Aware	Moderatly Aware	Not Aware	Not Aware	Fully Aware	Moderatly Aware	Fully Aware	Fully Aware	Not Aware	Moderatly Aware	Yes	Yes	No	No	No	No	Yes	No	No	No	No	No	No	Yes	No	No	No	No	Yes	Yes
57	Male	GCUF	18-25	Bachelor	Yes	No	No	Yes	No	Moderatly Aware	Moderatly Aware	Fully Aware	Fully Aware	Fully Aware	Moderatly Aware	Fully Aware	Not Aware	Fully Aware	Moderatly Aware	Fully Aware	Moderatly Aware	Not Aware	Not Aware	Fully Aware	Moderatly Aware	Fully Aware	Fully Aware	Not Aware	Moderatly Aware	Yes	Yes	No	No	No	No	Yes	No	No	No	No	No	No	Yes	No	No	No	No	Yes	Yes
58	Male	GCUF	18-25	Bachelor	Yes	No	No	Yes	No	Moderatly Aware	Moderatly Aware	Fully Aware	Fully Aware	Fully Aware	Moderatly Aware	Fully Aware	Not Aware	Fully Aware	Moderatly Aware	Fully Aware	Moderatly Aware	Not Aware	Not Aware	Fully Aware	Moderatly Aware	Fully Aware	Fully Aware	Not Aware	Moderatly Aware	Yes	Yes	No	No	No	No	Yes	No	No	No	No	No	No	Yes	No	No	No	No	Yes	Yes
59	Male	Barani	18-25	Bachelor	Yes	No	No	Yes	No	Moderatly Aware	Moderatly Aware	Fully Aware	Fully Aware	Fully Aware	Moderatly Aware	Fully Aware	Not Aware	Fully Aware	Moderatly Aware	Fully Aware	Moderatly Aware	Not Aware	Not Aware	Fully Aware	Moderatly Aware	Fully Aware	Fully Aware	Not Aware	Moderatly Aware	Yes	Yes	No	No	No	No	Yes	No	No	No	No	No	No	Yes	No	No	No	No	Yes	Yes
60	Male	Barani	18-25	Bachelor	Yes	No	No	Yes	No	Moderatly Aware	Moderatly Aware	Fully Aware	Fully Aware	Fully Aware	Moderatly Aware	Fully Aware	Not Aware	Fully Aware	Moderatly Aware	Fully Aware	Moderatly Aware	Not Aware	Not Aware	Fully Aware	Moderatly Aware	Fully Aware	Fully Aware	Not Aware	Moderatly Aware	Yes	Yes	No	No	No	No	Yes	No	No	No	No	No	No	Yes	No	No	No	No	Yes	Yes
61	Male	Barani	18-25	Bachelor	Yes	No	No	Yes	No	Moderatly Aware	Moderatly Aware	Fully Aware	Fully Aware	Fully Aware	Moderatly Aware	Fully Aware	Not Aware	Fully Aware	Moderatly Aware	Fully Aware	Moderatly Aware	Not Aware	Not Aware	Fully Aware	Moderatly Aware	Fully Aware	Fully Aware	Not Aware	Moderatly Aware	Yes	Yes	No	No	No	No	Yes	No	No	No	No	No	No	Yes	No	No	No	No	Yes	Yes
62	Male	Barani	18-25	Bachelor	Yes	No	No	Yes	No	Moderatly Aware	Moderatly Aware	Fully Aware	Fully Aware	Fully Aware	Moderatly Aware	Fully Aware	Not Aware	Fully Aware	Moderatly Aware	Fully Aware	Moderatly Aware	Not Aware	Not Aware	Fully Aware	Moderatly Aware	Fully Aware	Fully Aware	Not Aware	Moderatly Aware	Yes	Yes	No	No	No	No	Yes	No	No	No	No	No	No	Yes	No	No	No	No	Yes	Yes
63	Male	Barani	18-25	Bachelor	Yes	No	No	Yes	No	Moderatly Aware	Moderatly Aware	Fully Aware	Fully Aware	Fully Aware	Moderatly Aware	Fully Aware	Not Aware	Fully Aware	Moderatly Aware	Fully Aware	Moderatly Aware	Not Aware	Not Aware	Fully Aware	Moderatly Aware	Fully Aware	Fully Aware	Not Aware	Moderatly Aware	Yes	Yes	No	No	No	No	Yes	No	No	No	No	No	No	Yes	No	No	No	No	Yes	Yes
64	Male	Barani	18-25	Bachelor	Yes	No	No	Yes	No	Moderatly Aware	Moderatly Aware	Fully Aware	Fully Aware	Fully Aware	Moderatly Aware	Fully Aware	Not Aware	Fully Aware	Moderatly Aware	Fully Aware	Moderatly Aware	Not Aware	Not Aware	Fully Aware	Moderatly Aware	Fully Aware	Fully Aware	Not Aware	Moderatly Aware	Yes	Yes	No	No	No	No	Yes	No	No	No	No	No	No	Yes	No	No	No	No	Yes	Yes
65	Male	Barani	18-25	Bachelor	Yes	No	No	Yes	No	Moderatly Aware	Moderatly Aware	Fully Aware	Fully Aware	Fully Aware	Moderatly Aware	Fully Aware	Not Aware	Fully Aware	Moderatly Aware	Fully Aware	Moderatly Aware	Not Aware	Not Aware	Fully Aware	Moderatly Aware	Fully Aware	Fully Aware	Not Aware	Moderatly Aware	Yes	Yes	No	No	No	No	Yes	No	No	No	No	No	No	Yes	No	No	No	No	Yes	Yes
66	Male	Barani	18-25	Bachelor	Yes	No	No	Yes	No	Moderatly Aware	Moderatly Aware	Fully Aware	Fully Aware	Fully Aware	Moderatly Aware	Fully Aware	Not Aware	Fully Aware	Moderatly Aware	Fully Aware	Moderatly Aware	Not Aware	Not Aware	Fully Aware	Moderatly Aware	Fully Aware	Fully Aware	Not Aware	Moderatly Aware	Yes	Yes	No	No	No	No	Yes	No	No	No	No	No	No	Yes	No	No	No	No	Yes	Yes
67	Male	Barani	18-25	Bachelor	Yes	No	No	Yes	No	Moderatly Aware	Moderatly Aware	Fully Aware	Fully Aware	Fully Aware	Moderatly Aware	Fully Aware	Not Aware	Fully Aware	Moderatly Aware	Fully Aware	Moderatly Aware	Not Aware	Not Aware	Fully Aware	Moderatly Aware	Fully Aware	Fully Aware	Not Aware	Moderatly Aware	Yes	Yes	No	No	No	No	Yes	No	No	No	No	No	No	Yes	No	No	No	No	Yes	Yes
68	Male	Barani	18-25	Bachelor	Yes	No	No	Yes	No	Moderatly Aware	Moderatly Aware	Fully Aware	Fully Aware	Fully Aware	Moderatly Aware	Fully Aware	Not Aware	Fully Aware	Moderatly Aware	Fully Aware	Moderatly Aware	Not Aware	Not Aware	Fully Aware	Fully Aware	Fully Aware	Fully Aware	Not Aware	Moderatly Aware	Yes	Yes	No	No	No	No	Yes	No	No	No	No	No	No	Yes	No	No	No	No	Yes	Yes
69	Male	Barani	18-25	Bachelor	Yes	No	No	Yes	No	Moderatly Aware	Moderatly Aware	Fully Aware	Fully Aware	Fully Aware	Moderatly Aware	Fully Aware	Not Aware	Fully Aware	Moderatly Aware	Fully Aware	Moderatly Aware	Not Aware	Not Aware	Fully Aware	Fully Aware	Fully Aware	Fully Aware	Not Aware	Moderatly Aware	Yes	Yes	No	No	No	No	Yes	No	No	No	No	No	No	Yes	No	No	No	No	Yes	Yes
70	Male	Barani	18-25	Bachelor	Yes	No	No	Yes	No	Moderatly Aware	Moderatly Aware	Fully Aware	Fully Aware	Fully Aware	Moderatly Aware	Fully Aware	Not Aware	Fully Aware	Moderatly Aware	Fully Aware	Moderatly Aware	Not Aware	Not Aware	Fully Aware	Fully Aware	Fully Aware	Fully Aware	Not Aware	Moderatly Aware	Yes	Yes	No	No	No	No	Yes	No	No	No	No	No	No	Yes	No	No	No	No	Yes	Yes
71	Male	Barani	18-25	Bachelor	Yes	No	No	Yes	No	Moderatly Aware	Moderatly Aware	Fully Aware	Fully Aware	Fully Aware	Moderatly Aware	Fully Aware	Not Aware	Fully Aware	Moderatly Aware	Fully Aware	Moderatly Aware	Not Aware	Not Aware	Fully Aware	Fully Aware	Fully Aware	Fully Aware	Not Aware	Moderatly Aware	Yes	Yes	No	No	No	No	Yes	No	No	No	No	No	No	Yes	No	No	No	No	Yes	Yes
72	Male	Barani	18-25	Bachelor	Yes	No	No	Yes	No	Moderatly Aware	Moderatly Aware	Fully Aware	Fully Aware	Fully Aware	Moderatly Aware	Fully Aware	Not Aware	Fully Aware	Moderatly Aware	Fully Aware	Moderatly Aware	Not Aware	Not Aware	Fully Aware	Fully Aware	Fully Aware	Fully Aware	Not Aware	Moderatly Aware	Yes	Yes	No	No	No	No	Yes	No	No	No	No	No	No	Yes	No	No	No	No	Yes	Yes
73	Male	Barani	18-25	Bachelor	Yes	No	No	Yes	No	Moderatly Aware	Moderatly Aware	Fully Aware	Fully Aware	Fully Aware	Moderatly Aware	Fully Aware	Fully Aware	Fully Aware	Moderatly Aware	Fully Aware	Moderatly Aware	Not Aware	Not Aware	Fully Aware	Fully Aware	Fully Aware	Fully Aware	Not Aware	Moderatly Aware	Yes	Yes	No	No	No	No	Yes	No	No	No	No	No	No	Yes	No	No	No	No	Yes	Yes
74	Male	Barani	18-25	Bachelor	Yes	No	No	Yes	No	Moderatly Aware	Moderatly Aware	Fully Aware	Fully Aware	Fully Aware	Moderatly Aware	Fully Aware	Fully Aware	Fully Aware	Moderatly Aware	Fully Aware	Moderatly Aware	Not Aware	Not Aware	Fully Aware	Fully Aware	Fully Aware	Fully Aware	Not Aware	Moderatly Aware	Yes	Yes	No	No	No	No	Yes	No	No	No	No	No	No	Yes	No	No	No	No	Yes	Yes
75	Male	Barani	18-25	Bachelor	Yes	No	No	Yes	No	Moderatly Aware	Moderatly Aware	Fully Aware	Fully Aware	Fully Aware	Moderatly Aware	Fully Aware	Fully Aware	Fully Aware	Moderatly Aware	Fully Aware	Moderatly Aware	Not Aware	Not Aware	Fully Aware	Fully Aware	Fully Aware	Fully Aware	Not Aware	Moderatly Aware	Yes	Yes	No	No	No	No	Yes	No	No	No	No	No	No	Yes	No	No	No	No	Yes	Yes
76	Male	Barani	18-25	Bachelor	Yes	No	No	Yes	No	Moderatly Aware	Moderatly Aware	Fully Aware	Fully Aware	Fully Aware	Moderatly Aware	Fully Aware	Fully Aware	Fully Aware	Moderatly Aware	Fully Aware	Moderatly Aware	Not Aware	Not Aware	Fully Aware	Fully Aware	Fully Aware	Fully Aware	Not Aware	Moderatly Aware	Yes	Yes	No	No	No	No	Yes	No	No	No	No	No	No	Yes	No	No	No	No	Yes	Yes
77	Male	Barani	18-25	Bachelor	Yes	No	No	Yes	No	Moderatly Aware	Moderatly Aware	Fully Aware	Fully Aware	Fully Aware	Moderatly Aware	Fully Aware	Fully Aware	Fully Aware	Moderatly Aware	Fully Aware	Moderatly Aware	Not Aware	Not Aware	Fully Aware	Fully Aware	Fully Aware	Fully Aware	Not Aware	Moderatly Aware	Yes	Yes	No	No	No	No	Yes	No	No	No	No	No	No	Yes	No	No	No	No	Yes	Yes
78	Male	Barani	18-25	Bachelor	Yes	No	No	Yes	No	Moderatly Aware	Moderatly Aware	Fully Aware	Fully Aware	Fully Aware	Moderatly Aware	Fully Aware	Fully Aware	Fully Aware	Moderatly Aware	Fully Aware	Moderatly Aware	Not Aware	Not Aware	Fully Aware	Fully Aware	Fully Aware	Fully Aware	Not Aware	Moderatly Aware	Yes	Yes	No	No	No	No	Yes	No	No	No	No	No	No	Yes	No	No	No	No	Yes	Yes
79	Male	Barani	18-25	Bachelor	Yes	No	No	Yes	No	Moderatly Aware	Moderatly Aware	Fully Aware	Fully Aware	Fully Aware	Moderatly Aware	Fully Aware	Fully Aware	Fully Aware	Moderatly Aware	Fully Aware	Moderatly Aware	Not Aware	Not Aware	Fully Aware	Fully Aware	Fully Aware	Fully Aware	Not Aware	Moderatly Aware	Yes	Yes	No	No	No	No	Yes	No	No	No	No	No	No	Yes	No	No	No	No	Yes	Yes
80	Male	Barani	18-25	Bachelor	Yes	No	No	Yes	No	Moderatly Aware	Moderatly Aware	Fully Aware	Fully Aware	Fully Aware	Moderatly Aware	Fully Aware	Fully Aware	Fully Aware	Moderatly Aware	Fully Aware	Moderatly Aware	Not Aware	Not Aware	Fully Aware	Fully Aware	Fully Aware	Fully Aware	Not Aware	Moderatly Aware	Yes	Yes	No	No	No	No	Yes	No	No	No	No	No	No	Yes	No	No	No	No	Yes	Yes
81	Male	Barani	18-25	Bachelor	Yes	No	No	Yes	No	Moderatly Aware	Moderatly Aware	Fully Aware	Fully Aware	Fully Aware	Moderatly Aware	Fully Aware	Fully Aware	Fully Aware	Moderatly Aware	Fully Aware	Moderatly Aware	Not Aware	Not Aware	Fully Aware	Fully Aware	Fully Aware	Fully Aware	Not Aware	Moderatly Aware	Yes	Yes	No	No	No	No	Yes	No	No	No	No	No	No	Yes	No	No	No	No	Yes	Yes
82	Male	Barani	18-25	Bachelor	Yes	No	No	Yes	No	Moderatly Aware	Moderatly Aware	Fully Aware	Fully Aware	Fully Aware	Moderatly Aware	Fully Aware	Fully Aware	Fully Aware	Moderatly Aware	Fully Aware	Moderatly Aware	Not Aware	Not Aware	Fully Aware	Fully Aware	Fully Aware	Fully Aware	Not Aware	Moderatly Aware	Yes	Yes	No	No	No	No	Yes	No	No	No	No	No	No	Yes	No	No	No	No	Yes	Yes
83	Male	Barani	18-25	Bachelor	Yes	No	No	Yes	No	Moderatly Aware	Moderatly Aware	Fully Aware	Fully Aware	Fully Aware	Moderatly Aware	Fully Aware	Fully Aware	Fully Aware	Moderatly Aware	Fully Aware	Moderatly Aware	Not Aware	Not Aware	Fully Aware	Fully Aware	Fully Aware	Fully Aware	Not Aware	Moderatly Aware	Yes	Yes	No	No	No	No	Yes	No	No	No	No	No	No	Yes	No	No	No	No	Yes	Yes
84	Male	Barani	18-25	Bachelor	Yes	No	No	Yes	No	Moderatly Aware	Moderatly Aware	Fully Aware	Fully Aware	Fully Aware	Moderatly Aware	Fully Aware	Fully Aware	Fully Aware	Moderatly Aware	Fully Aware	Moderatly Aware	Not Aware	Not Aware	Fully Aware	Fully Aware	Fully Aware	Fully Aware	Not Aware	Moderatly Aware	Yes	Yes	No	No	No	No	Yes	No	No	No	No	No	No	Yes	No	No	No	No	Yes	Yes
85	Male	Barani	18-25	Bachelor	Yes	No	No	Yes	No	Moderatly Aware	Moderatly Aware	Fully Aware	Fully Aware	Fully Aware	Moderatly Aware	Fully Aware	Fully Aware	Fully Aware	Moderatly Aware	Fully Aware	Moderatly Aware	Not Aware	Not Aware	Fully Aware	Fully Aware	Fully Aware	Fully Aware	Not Aware	Moderatly Aware	Yes	Yes	No	No	No	No	Yes	No	No	No	No	No	No	Yes	No	No	No	No	Yes	Yes
86	Male	Barani	18-25	Bachelor	Yes	No	No	Yes	No	Moderatly Aware	Moderatly Aware	Fully Aware	Fully Aware	Fully Aware	Moderatly Aware	Fully Aware	Fully Aware	Fully Aware	Moderatly Aware	Fully Aware	Moderatly Aware	Not Aware	Not Aware	Fully Aware	Fully Aware	Fully Aware	Fully Aware	Not Aware	Moderatly Aware	Yes	Yes	No	No	No	No	Yes	No	No	No	No	No	No	Yes	No	No	No	No	Yes	Yes
87	Male	Barani	18-25	Bachelor	Yes	No	No	Yes	No	Moderatly Aware	Moderatly Aware	Fully Aware	Fully Aware	Fully Aware	Moderatly Aware	Fully Aware	Fully Aware	Fully Aware	Moderatly Aware	Fully Aware	Moderatly Aware	Not Aware	Not Aware	Fully Aware	Fully Aware	Fully Aware	Fully Aware	Not Aware	Moderatly Aware	Yes	Yes	No	No	No	No	Yes	No	No	No	No	No	No	Yes	No	No	No	No	Yes	Yes
88	Male	Barani	18-25	Bachelor	Yes	No	No	Yes	No	Moderatly Aware	Moderatly Aware	Fully Aware	Fully Aware	Fully Aware	Moderatly Aware	Fully Aware	Fully Aware	Fully Aware	Moderatly Aware	Fully Aware	Moderatly Aware	Not Aware	Not Aware	Fully Aware	Fully Aware	Fully Aware	Fully Aware	Not Aware	Moderatly Aware	Yes	Yes	No	No	No	No	Yes	No	No	No	No	No	No	Yes	No	No	No	No	Yes	Yes
89	Male	Barani	18-25	Bachelor	Yes	No	No	Yes	No	Moderatly Aware	Moderatly Aware	Fully Aware	Fully Aware	Fully Aware	Moderatly Aware	Fully Aware	Fully Aware	Fully Aware	Moderatly Aware	Fully Aware	Moderatly Aware	Not Aware	Not Aware	Fully Aware	Fully Aware	Fully Aware	Fully Aware	Not Aware	Moderatly Aware	Yes	Yes	No	No	No	No	Yes	No	No	No	No	No	No	Yes	No	No	No	No	Yes	Yes
90	Male	Barani	18-25	Bachelor	Yes	No	No	Yes	No	Moderatly Aware	Moderatly Aware	Fully Aware	Fully Aware	Fully Aware	Moderatly Aware	Fully Aware	Fully Aware	Fully Aware	Moderatly Aware	Fully Aware	Moderatly Aware	Not Aware	Not Aware	Fully Aware	Fully Aware	Fully Aware	Fully Aware	Not Aware	Moderatly Aware	Yes	Yes	No	No	No	No	Yes	No	No	No	No	No	No	Yes	No	No	No	No	Yes	Yes
91	Male	Barani	18-25	Bachelor	Yes	No	No	Yes	No	Moderatly Aware	Moderatly Aware	Fully Aware	Fully Aware	Fully Aware	Moderatly Aware	Fully Aware	Fully Aware	Fully Aware	Moderatly Aware	Fully Aware	Moderatly Aware	Not Aware	Not Aware	Fully Aware	Fully Aware	Fully Aware	Fully Aware	Not Aware	Moderatly Aware	Yes	Yes	No	No	No	No	Yes	No	No	No	No	No	No	Yes	No	No	No	No	Yes	Yes
92	Male	Barani	18-25	Bachelor	Yes	No	No	Yes	No	Moderatly Aware	Moderatly Aware	Fully Aware	Fully Aware	Fully Aware	Moderatly Aware	Fully Aware	Fully Aware	Fully Aware	Moderatly Aware	Fully Aware	Moderatly Aware	Not Aware	Not Aware	Fully Aware	Fully Aware	Fully Aware	Fully Aware	Not Aware	Moderatly Aware	Yes	Yes	No	No	No	No	Yes	No	No	No	No	No	No	Yes	No	No	No	No	Yes	Yes
93	Male	Barani	18-25	Bachelor	Yes	No	No	Yes	No	Moderatly Aware	Moderatly Aware	Fully Aware	Fully Aware	Fully Aware	Moderatly Aware	Fully Aware	Fully Aware	Fully Aware	Moderatly Aware	Fully Aware	Moderatly Aware	Not Aware	Not Aware	Fully Aware	Fully Aware	Fully Aware	Fully Aware	Not Aware	Moderatly Aware	Yes	Yes	No	No	No	No	Yes	No	No	No	No	No	No	Yes	No	No	No	No	Yes	Yes
94	Male	Barani	18-25	Bachelor	Yes	No	No	Yes	No	Moderatly Aware	Moderatly Aware	Fully Aware	Fully Aware	Fully Aware	Moderatly Aware	Fully Aware	Fully Aware	Fully Aware	Moderatly Aware	Fully Aware	Moderatly Aware	Not Aware	Not Aware	Fully Aware	Fully Aware	Fully Aware	Fully Aware	Not Aware	Moderatly Aware	Yes	Yes	No	No	No	No	Yes	No	No	No	No	No	No	Yes	No	No	No	No	Yes	Yes
95	Male	Barani	18-25	Bachelor	Yes	No	No	Yes	No	Moderatly Aware	Moderatly Aware	Fully Aware	Fully Aware	Fully Aware	Moderatly Aware	Fully Aware	Fully Aware	Fully Aware	Moderatly Aware	Fully Aware	Moderatly Aware	Not Aware	Not Aware	Fully Aware	Fully Aware	Fully Aware	Fully Aware	Not Aware	Moderatly Aware	Yes	Yes	No	No	No	No	Yes	No	No	No	No	No	No	Yes	No	No	No	No	Yes	Yes
96	Male	Barani	18-25	Bachelor	Yes	No	No	Yes	No	Moderatly Aware	Moderatly Aware	Fully Aware	Fully Aware	Fully Aware	Moderatly Aware	Fully Aware	Fully Aware	Fully Aware	Moderatly Aware	Fully Aware	Moderatly Aware	Not Aware	Not Aware	Fully Aware	Fully Aware	Fully Aware	Fully Aware	Not Aware	Moderatly Aware	Yes	Yes	No	No	No	No	Yes	No	No	No	No	No	No	Yes	No	No	No	No	Yes	Yes
97	Male	Barani	18-25	Bachelor	Yes	No	No	Yes	No	Moderatly Aware	Moderatly Aware	Fully Aware	Fully Aware	Fully Aware	Moderatly Aware	Fully Aware	Fully Aware	Fully Aware	Moderatly Aware	Fully Aware	Moderatly Aware	Not Aware	Not Aware	Fully Aware	Fully Aware	Fully Aware	Fully Aware	Not Aware	Moderatly Aware	Yes	Yes	No	No	No	No	Yes	No	No	No	No	No	No	Yes	No	No	No	No	Yes	Yes
98	Male	Barani	18-25	Bachelor	Yes	No	No	Yes	No	Moderatly Aware	Moderatly Aware	Fully Aware	Fully Aware	Fully Aware	Moderatly Aware	Fully Aware	Fully Aware	Fully Aware	Moderatly Aware	Fully Aware	Moderatly Aware	Not Aware	Not Aware	Fully Aware	Fully Aware	Fully Aware	Fully Aware	Not Aware	Moderatly Aware	Yes	Yes	No	No	No	No	Yes	No	No	No	No	No	No	Yes	No	No	No	No	Yes	Yes
99	Male	Barani	18-25	Bachelor	Yes	No	No	Yes	Yes	Moderatly Aware	Moderatly Aware	Fully Aware	Fully Aware	Fully Aware	Moderatly Aware	Fully Aware	Fully Aware	Fully Aware	Moderatly Aware	Fully Aware	Moderatly Aware	Not Aware	Not Aware	Fully Aware	Fully Aware	Fully Aware	Fully Aware	Not Aware	Moderatly Aware	Yes	No	Yes	Yes	No	No	Yes	No	No	No	No	No	No	Yes	Yes	No	No	Yes	Yes	Yes
100	Male	Barani	18-25	Bachelor	Yes	No	No	Yes	Yes	Moderatly Aware	Moderatly Aware	Fully Aware	Fully Aware	Fully Aware	Moderatly Aware	Fully Aware	Fully Aware	Fully Aware	Moderatly Aware	Fully Aware	Moderatly Aware	Not Aware	Not Aware	Fully Aware	Fully Aware	Fully Aware	Fully Aware	Not Aware	Moderatly Aware	Yes	No	Yes	Yes	No	No	Yes	No	No	No	No	No	No	Yes	Yes	No	No	Yes	Yes	Yes
101	Male	Barani	18-25	Bachelor	Yes	No	No	Yes	Yes	Moderatly Aware	Not Aware	Fully Aware	Fully Aware	Fully Aware	Fully Aware	Fully Aware	Fully Aware	Fully Aware	Moderatly Aware	Fully Aware	Moderatly Aware	Not Aware	Not Aware	Fully Aware	Fully Aware	Fully Aware	Fully Aware	Not Aware	Moderatly Aware	Yes	No	Yes	Yes	No	No	No	No	No	No	No	No	No	Yes	Yes	No	No	Yes	No	Yes
102	Male	Barani	18-25	Bachelor	Yes	No	No	Yes	Yes	Moderatly Aware	Not Aware	Fully Aware	Fully Aware	Fully Aware	Fully Aware	Fully Aware	Fully Aware	Fully Aware	Moderatly Aware	Fully Aware	Moderatly Aware	Not Aware	Not Aware	Fully Aware	Fully Aware	Fully Aware	Fully Aware	Not Aware	Moderatly Aware	Yes	No	Yes	Yes	No	No	No	No	No	No	No	No	No	Yes	Yes	No	No	Yes	No	Yes
103	Male	Barani	18-25	Bachelor	Yes	No	No	Yes	Yes	Moderatly Aware	Not Aware	Fully Aware	Fully Aware	Fully Aware	Fully Aware	Fully Aware	Fully Aware	Fully Aware	Moderatly Aware	Fully Aware	Moderatly Aware	Not Aware	Not Aware	Fully Aware	Fully Aware	Fully Aware	Fully Aware	Not Aware	Moderatly Aware	Yes	No	Yes	Yes	No	No	No	No	No	No	No	No	No	Yes	Yes	No	No	Yes	No	Yes
104	Male	Barani	18-25	Bachelor	Yes	No	No	Yes	Yes	Moderatly Aware	Not Aware	Fully Aware	Fully Aware	Fully Aware	Fully Aware	Fully Aware	Fully Aware	Fully Aware	Moderatly Aware	Fully Aware	Moderatly Aware	Not Aware	Not Aware	Fully Aware	Fully Aware	Fully Aware	Fully Aware	Not Aware	Moderatly Aware	Yes	No	Yes	Yes	No	No	No	No	No	No	No	No	No	Yes	Yes	No	No	Yes	No	Yes
105	Male	Barani	18-25	Bachelor	Yes	No	No	Yes	Yes	Moderatly Aware	Not Aware	Fully Aware	Fully Aware	Fully Aware	Fully Aware	Fully Aware	Fully Aware	Fully Aware	Moderatly Aware	Fully Aware	Moderatly Aware	Not Aware	Not Aware	Fully Aware	Fully Aware	Fully Aware	Fully Aware	Not Aware	Moderatly Aware	Yes	No	Yes	Yes	No	No	No	No	No	No	No	No	No	Yes	Yes	No	No	Yes	No	Yes
106	Male	Barani	18-25	Bachelor	Yes	No	No	Yes	Yes	Moderatly Aware	Not Aware	Fully Aware	Fully Aware	Fully Aware	Fully Aware	Fully Aware	Fully Aware	Fully Aware	Moderatly Aware	Fully Aware	Moderatly Aware	Not Aware	Not Aware	Fully Aware	Fully Aware	Fully Aware	Fully Aware	Not Aware	Moderatly Aware	Yes	No	Yes	Yes	No	No	No	No	No	No	No	No	No	Yes	Yes	No	No	Yes	No	Yes
107	Male	Barani	18-25	Bachelor	Yes	No	No	Yes	Yes	Moderatly Aware	Not Aware	Fully Aware	Fully Aware	Fully Aware	Fully Aware	Fully Aware	Fully Aware	Fully Aware	Moderatly Aware	Fully Aware	Moderatly Aware	Not Aware	Not Aware	Fully Aware	Fully Aware	Fully Aware	Fully Aware	Not Aware	Moderatly Aware	Yes	No	Yes	Yes	No	No	No	No	No	No	No	No	No	Yes	Yes	No	No	Yes	No	Yes
108	Male	Barani	18-25	Bachelor	Yes	No	No	Yes	Yes	Moderatly Aware	Not Aware	Fully Aware	Fully Aware	Fully Aware	Fully Aware	Fully Aware	Fully Aware	Fully Aware	Moderatly Aware	Fully Aware	Moderatly Aware	Not Aware	Not Aware	Fully Aware	Fully Aware	Fully Aware	Fully Aware	Not Aware	Moderatly Aware	Yes	No	Yes	Yes	No	No	No	No	No	No	No	No	No	Yes	Yes	No	No	Yes	No	Yes
109	Male	Barani	18-25	Bachelor	Yes	No	No	Yes	Yes	Moderatly Aware	Not Aware	Fully Aware	Fully Aware	Fully Aware	Fully Aware	Fully Aware	Fully Aware	Fully Aware	Moderatly Aware	Fully Aware	Moderatly Aware	Not Aware	Not Aware	Fully Aware	Fully Aware	Fully Aware	Fully Aware	Not Aware	Moderatly Aware	Yes	No	Yes	Yes	No	No	No	No	No	No	No	No	No	Yes	Yes	No	No	Yes	No	Yes
110	Male	Barani	18-25	Bachelor	Yes	No	No	Yes	Yes	Moderatly Aware	Not Aware	Fully Aware	Fully Aware	Fully Aware	Fully Aware	Fully Aware	Fully Aware	Fully Aware	Moderatly Aware	Fully Aware	Moderatly Aware	Not Aware	Not Aware	Fully Aware	Fully Aware	Fully Aware	Fully Aware	Not Aware	Moderatly Aware	Yes	No	Yes	Yes	No	No	No	No	No	No	No	No	No	Yes	Yes	No	No	Yes	No	Yes
111	Male	Barani	18-25	Bachelor	Yes	No	No	Yes	Yes	Moderatly Aware	Not Aware	Fully Aware	Fully Aware	Fully Aware	Fully Aware	Fully Aware	Fully Aware	Fully Aware	Moderatly Aware	Fully Aware	Moderatly Aware	Not Aware	Not Aware	Fully Aware	Fully Aware	Fully Aware	Fully Aware	Not Aware	Moderatly Aware	Yes	No	Yes	Yes	No	No	No	No	No	No	No	No	No	Yes	Yes	No	No	Yes	No	Yes
112	Male	Barani	18-25	Bachelor	Yes	No	No	Yes	Yes	Moderatly Aware	Not Aware	Fully Aware	Fully Aware	Fully Aware	Fully Aware	Fully Aware	Fully Aware	Fully Aware	Moderatly Aware	Fully Aware	Moderatly Aware	Not Aware	Not Aware	Fully Aware	Fully Aware	Fully Aware	Fully Aware	Not Aware	Moderatly Aware	Yes	No	Yes	Yes	No	No	No	No	No	No	No	No	No	Yes	Yes	No	No	Yes	No	Yes
113	Male	Barani	18-25	Bachelor	Yes	No	No	Yes	Yes	Moderatly Aware	Not Aware	Fully Aware	Fully Aware	Fully Aware	Fully Aware	Fully Aware	Fully Aware	Fully Aware	Moderatly Aware	Fully Aware	Moderatly Aware	Not Aware	Not Aware	Fully Aware	Fully Aware	Fully Aware	Fully Aware	Not Aware	Moderatly Aware	Yes	No	Yes	Yes	No	No	No	No	No	No	No	No	No	Yes	Yes	No	No	Yes	No	Yes
114	Male	Barani	18-25	Bachelor	Yes	No	No	Yes	Yes	Moderatly Aware	Not Aware	Fully Aware	Fully Aware	Fully Aware	Fully Aware	Fully Aware	Fully Aware	Fully Aware	Moderatly Aware	Fully Aware	Moderatly Aware	Not Aware	Not Aware	Fully Aware	Fully Aware	Fully Aware	Fully Aware	Not Aware	Moderatly Aware	Yes	No	Yes	Yes	No	No	No	No	No	No	No	No	No	Yes	Yes	No	No	Yes	No	Yes
115	Male	Barani	18-25	Bachelor	Yes	No	No	Yes	Yes	Moderatly Aware	Not Aware	Fully Aware	Fully Aware	Fully Aware	Fully Aware	Fully Aware	Fully Aware	Fully Aware	Moderatly Aware	Fully Aware	Moderatly Aware	Not Aware	Not Aware	Fully Aware	Fully Aware	Fully Aware	Moderatly Aware	Not Aware	Moderatly Aware	Yes	No	Yes	Yes	No	No	No	No	No	No	No	No	No	Yes	Yes	No	No	Yes	No	Yes
116	Male	Barani	18-25	Bachelor	Yes	No	No	Yes	Yes	Moderatly Aware	Not Aware	Fully Aware	Fully Aware	Fully Aware	Fully Aware	Fully Aware	Fully Aware	Fully Aware	Moderatly Aware	Fully Aware	Moderatly Aware	Not Aware	Not Aware	Fully Aware	Fully Aware	Fully Aware	Moderatly Aware	Not Aware	Moderatly Aware	Yes	No	Yes	Yes	No	No	No	No	No	No	No	No	No	Yes	Yes	No	No	Yes	No	Yes
117	Male	Barani	18-25	Bachelor	Yes	No	No	Yes	Yes	Moderatly Aware	Not Aware	Fully Aware	Fully Aware	Fully Aware	Fully Aware	Fully Aware	Fully Aware	Fully Aware	Moderatly Aware	Fully Aware	Moderatly Aware	Not Aware	Not Aware	Fully Aware	Fully Aware	Fully Aware	Moderatly Aware	Not Aware	Moderatly Aware	Yes	No	Yes	Yes	No	No	No	No	No	No	No	No	No	Yes	Yes	No	No	Yes	No	Yes
118	Male	Barani	18-25	Bachelor	Yes	No	No	Yes	Yes	Moderatly Aware	Not Aware	Fully Aware	Fully Aware	Fully Aware	Fully Aware	Fully Aware	Fully Aware	Fully Aware	Moderatly Aware	Fully Aware	Moderatly Aware	Not Aware	Not Aware	Fully Aware	Fully Aware	Fully Aware	Moderatly Aware	Not Aware	Moderatly Aware	Yes	No	Yes	Yes	No	No	No	No	No	No	No	No	No	Yes	Yes	No	No	Yes	No	Yes
119	Male	Barani	18-25	Bachelor	Yes	No	No	Yes	Yes	Moderatly Aware	Not Aware	Fully Aware	Fully Aware	Fully Aware	Fully Aware	Fully Aware	Fully Aware	Fully Aware	Moderatly Aware	Fully Aware	Moderatly Aware	Not Aware	Not Aware	Fully Aware	Fully Aware	Fully Aware	Moderatly Aware	Not Aware	Moderatly Aware	Yes	No	Yes	Yes	No	No	No	No	No	No	No	No	No	Yes	Yes	No	No	Yes	No	Yes
120	Male	Barani	18-25	Bachelor	Yes	No	No	Yes	Yes	Moderatly Aware	Not Aware	Fully Aware	Fully Aware	Fully Aware	Fully Aware	Fully Aware	Fully Aware	Fully Aware	Moderatly Aware	Fully Aware	Moderatly Aware	Not Aware	Not Aware	Fully Aware	Fully Aware	Fully Aware	Moderatly Aware	Not Aware	Moderatly Aware	Yes	No	Yes	Yes	No	No	No	No	No	No	No	No	No	Yes	Yes	No	No	Yes	No	Yes
121	Male	Barani	18-25	Bachelor	Yes	No	No	Yes	Yes	Moderatly Aware	Not Aware	Fully Aware	Fully Aware	Fully Aware	Fully Aware	Fully Aware	Fully Aware	Fully Aware	Moderatly Aware	Fully Aware	Moderatly Aware	Not Aware	Not Aware	Fully Aware	Fully Aware	Fully Aware	Moderatly Aware	Not Aware	Moderatly Aware	Yes	No	Yes	Yes	No	No	No	No	No	No	No	No	No	Yes	Yes	No	No	Yes	No	Yes
122	Male	Barani	18-25	Bachelor	Yes	No	No	Yes	Yes	Moderatly Aware	Not Aware	Fully Aware	Fully Aware	Fully Aware	Fully Aware	Fully Aware	Fully Aware	Fully Aware	Moderatly Aware	Fully Aware	Moderatly Aware	Not Aware	Not Aware	Fully Aware	Fully Aware	Fully Aware	Moderatly Aware	Not Aware	Moderatly Aware	Yes	No	Yes	Yes	No	No	No	No	No	No	No	No	No	Yes	Yes	No	No	Yes	No	Yes
123	Male	Barani	18-25	Bachelor	Yes	No	No	Yes	Yes	Moderatly Aware	Not Aware	Fully Aware	Fully Aware	Fully Aware	Fully Aware	Fully Aware	Fully Aware	Fully Aware	Moderatly Aware	Fully Aware	Moderatly Aware	Not Aware	Not Aware	Fully Aware	Fully Aware	Fully Aware	Moderatly Aware	Not Aware	Moderatly Aware	Yes	No	Yes	Yes	No	No	No	No	No	No	No	No	No	Yes	Yes	No	No	Yes	No	Yes
124	Male	Barani	18-25	Bachelor	Yes	No	No	Yes	Yes	Moderatly Aware	Not Aware	Fully Aware	Fully Aware	Fully Aware	Fully Aware	Fully Aware	Fully Aware	Fully Aware	Moderatly Aware	Fully Aware	Moderatly Aware	Fully Aware	Not Aware	Fully Aware	Fully Aware	Fully Aware	Moderatly Aware	Not Aware	Moderatly Aware	Yes	No	Yes	Yes	No	No	No	No	No	No	No	No	No	Yes	Yes	No	No	Yes	No	Yes
125	Male	Barani	18-25	Bachelor	Yes	No	No	Yes	Yes	Moderatly Aware	Not Aware	Fully Aware	Fully Aware	Fully Aware	Fully Aware	Fully Aware	Fully Aware	Fully Aware	Moderatly Aware	Fully Aware	Moderatly Aware	Fully Aware	Not Aware	Fully Aware	Fully Aware	Fully Aware	Moderatly Aware	Not Aware	Moderatly Aware	Yes	No	Yes	No	No	No	No	No	No	No	No	No	No	Yes	Yes	No	No	Yes	No	Yes
126	Male	Barani	18-25	Bachelor	Yes	No	No	Yes	Yes	Moderatly Aware	Not Aware	Fully Aware	Fully Aware	Fully Aware	Fully Aware	Fully Aware	Fully Aware	Fully Aware	Moderatly Aware	Fully Aware	Moderatly Aware	Fully Aware	Not Aware	Fully Aware	Fully Aware	Fully Aware	Moderatly Aware	Not Aware	Moderatly Aware	Yes	No	Yes	No	No	No	No	No	No	No	No	No	No	Yes	Yes	No	No	Yes	No	Yes
127	Male	Barani	18-25	Bachelor	Yes	No	No	Yes	Yes	Moderatly Aware	Not Aware	Fully Aware	Fully Aware	Fully Aware	Fully Aware	Fully Aware	Fully Aware	Fully Aware	Moderatly Aware	Fully Aware	Moderatly Aware	Fully Aware	Not Aware	Fully Aware	Fully Aware	Fully Aware	Moderatly Aware	Not Aware	Moderatly Aware	Yes	No	Yes	No	No	No	No	No	No	No	No	No	No	Yes	Yes	No	No	Yes	No	Yes
128	Male	Barani	18-25	Bachelor	Yes	No	No	Yes	Yes	Moderatly Aware	Not Aware	Fully Aware	Fully Aware	Fully Aware	Fully Aware	Fully Aware	Fully Aware	Fully Aware	Moderatly Aware	Fully Aware	Moderatly Aware	Fully Aware	Not Aware	Fully Aware	Fully Aware	Fully Aware	Moderatly Aware	Not Aware	Moderatly Aware	Yes	No	Yes	No	No	No	No	No	No	No	No	No	No	Yes	Yes	No	No	Yes	No	Yes
129	Male	Montgomery	18-25	Bachelor	Yes	No	No	Yes	Yes	Moderatly Aware	Not Aware	Fully Aware	Fully Aware	Fully Aware	Fully Aware	Fully Aware	Fully Aware	Fully Aware	Moderatly Aware	Fully Aware	Moderatly Aware	Fully Aware	Not Aware	Fully Aware	Fully Aware	Fully Aware	Moderatly Aware	Not Aware	Moderatly Aware	Yes	No	Yes	No	No	No	No	No	No	No	No	No	No	Yes	Yes	No	No	Yes	No	Yes
130	Male	Montgomery	18-25	Bachelor	Yes	No	No	Yes	Yes	Moderatly Aware	Not Aware	Fully Aware	Moderatly Aware	Fully Aware	Fully Aware	Fully Aware	Fully Aware	Fully Aware	Moderatly Aware	Fully Aware	Moderatly Aware	Fully Aware	Not Aware	Fully Aware	Fully Aware	Fully Aware	Moderatly Aware	Not Aware	Moderatly Aware	Yes	No	Yes	No	No	No	No	No	No	No	No	No	No	Yes	Yes	No	No	Yes	No	Yes
131	Male	Montgomery	18-25	Bachelor	Yes	No	No	Yes	Yes	Moderatly Aware	Not Aware	Fully Aware	Moderatly Aware	Fully Aware	Fully Aware	Fully Aware	Fully Aware	Fully Aware	Moderatly Aware	Fully Aware	Moderatly Aware	Fully Aware	Not Aware	Fully Aware	Fully Aware	Fully Aware	Moderatly Aware	Not Aware	Moderatly Aware	Yes	No	Yes	No	No	No	No	No	No	No	No	No	No	Yes	Yes	No	No	Yes	No	Yes
132	Male	Montgomery	18-25	Bachelor	Yes	No	No	Yes	Yes	Moderatly Aware	Not Aware	Fully Aware	Moderatly Aware	Fully Aware	Fully Aware	Fully Aware	Fully Aware	Fully Aware	Moderatly Aware	Fully Aware	Moderatly Aware	Fully Aware	Not Aware	Fully Aware	Fully Aware	Fully Aware	Moderatly Aware	Not Aware	Moderatly Aware	Yes	No	Yes	No	No	No	No	No	No	No	No	No	No	Yes	Yes	No	No	Yes	No	Yes
133	Male	Montgomery	18-25	Bachelor	Yes	No	No	Yes	Yes	Moderatly Aware	Not Aware	Fully Aware	Moderatly Aware	Fully Aware	Fully Aware	Fully Aware	Fully Aware	Fully Aware	Not Aware	Fully Aware	Moderatly Aware	Fully Aware	Not Aware	Fully Aware	Fully Aware	Fully Aware	Moderatly Aware	Not Aware	Moderatly Aware	Yes	No	Yes	No	No	No	No	No	No	No	No	No	No	Yes	Yes	No	No	Yes	No	Yes
134	Male	Montgomery	18-25	Bachelor	Yes	No	No	Yes	Yes	Not Aware	Not Aware	Fully Aware	Moderatly Aware	Fully Aware	Fully Aware	Fully Aware	Fully Aware	Fully Aware	Not Aware	Fully Aware	Moderatly Aware	Fully Aware	Not Aware	Fully Aware	Fully Aware	Fully Aware	Moderatly Aware	Not Aware	Moderatly Aware	Yes	No	Yes	No	No	No	No	No	No	No	No	No	No	Yes	Yes	No	No	Yes	No	Yes
135	Male	Montgomery	18-25	Bachelor	Yes	No	No	Yes	Yes	Not Aware	Not Aware	Fully Aware	Moderatly Aware	Fully Aware	Fully Aware	Fully Aware	Fully Aware	Fully Aware	Not Aware	Fully Aware	Moderatly Aware	Fully Aware	Not Aware	Fully Aware	Fully Aware	Fully Aware	Moderatly Aware	Not Aware	Moderatly Aware	Yes	No	Yes	No	No	No	No	No	No	No	No	No	No	Yes	Yes	No	No	Yes	No	Yes
136	Male	Montgomery	18-25	Bachelor	Yes	No	No	Yes	Yes	Not Aware	Not Aware	Fully Aware	Moderatly Aware	Fully Aware	Fully Aware	Fully Aware	Fully Aware	Fully Aware	Not Aware	Fully Aware	Moderatly Aware	Fully Aware	Not Aware	Fully Aware	Fully Aware	Fully Aware	Moderatly Aware	Not Aware	Moderatly Aware	Yes	No	Yes	No	No	No	No	No	No	No	No	No	No	Yes	Yes	No	No	Yes	No	Yes
137	Male	Montgomery	18-25	Bachelor	Yes	No	No	Yes	Yes	Not Aware	Not Aware	Fully Aware	Moderatly Aware	Fully Aware	Fully Aware	Fully Aware	Fully Aware	Fully Aware	Not Aware	Fully Aware	Moderatly Aware	Fully Aware	Not Aware	Fully Aware	Fully Aware	Fully Aware	Moderatly Aware	Not Aware	Moderatly Aware	Yes	No	Yes	No	No	No	No	No	No	No	No	No	No	Yes	Yes	No	No	Yes	No	Yes
138	Male	Montgomery	18-25	Bachelor	Yes	No	No	Yes	Yes	Not Aware	Not Aware	Fully Aware	Moderatly Aware	Fully Aware	Fully Aware	Fully Aware	Fully Aware	Fully Aware	Not Aware	Fully Aware	Moderatly Aware	Fully Aware	Not Aware	Fully Aware	Fully Aware	Fully Aware	Moderatly Aware	Not Aware	Moderatly Aware	Yes	No	Yes	No	No	No	No	No	No	No	No	No	No	Yes	Yes	No	No	Yes	No	Yes
139	Male	Montgomery	18-25	Bachelor	Yes	No	No	Yes	Yes	Not Aware	Not Aware	Fully Aware	Moderatly Aware	Fully Aware	Fully Aware	Fully Aware	Fully Aware	Fully Aware	Not Aware	Fully Aware	Not Aware	Fully Aware	Not Aware	Fully Aware	Fully Aware	Fully Aware	Moderatly Aware	Not Aware	Moderatly Aware	Yes	No	Yes	No	No	No	No	No	No	No	No	No	No	Yes	Yes	No	No	Yes	No	Yes
140	Male	Montgomery	18-25	Bachelor	Yes	No	No	Yes	Yes	Not Aware	Not Aware	Fully Aware	Moderatly Aware	Fully Aware	Fully Aware	Fully Aware	Fully Aware	Fully Aware	Not Aware	Fully Aware	Not Aware	Fully Aware	Not Aware	Fully Aware	Fully Aware	Fully Aware	Moderatly Aware	Not Aware	Moderatly Aware	Yes	No	Yes	No	No	No	No	No	No	No	No	No	No	Yes	Yes	No	No	Yes	No	Yes
141	Male	Montgomery	18-25	Bachelor	Yes	No	No	Yes	Yes	Not Aware	Not Aware	Fully Aware	Moderatly Aware	Fully Aware	Fully Aware	Fully Aware	Fully Aware	Fully Aware	Not Aware	Fully Aware	Not Aware	Fully Aware	Not Aware	Fully Aware	Fully Aware	Fully Aware	Moderatly Aware	Not Aware	Moderatly Aware	Yes	No	Yes	No	No	No	No	No	No	No	No	No	No	Yes	Yes	No	No	Yes	No	Yes
142	Male	Montgomery	18-25	Bachelor	Yes	No	No	Yes	Yes	Not Aware	Not Aware	Fully Aware	Moderatly Aware	Fully Aware	Fully Aware	Fully Aware	Fully Aware	Fully Aware	Not Aware	Fully Aware	Not Aware	Fully Aware	Not Aware	Fully Aware	Fully Aware	Fully Aware	Moderatly Aware	Not Aware	Moderatly Aware	Yes	No	Yes	No	No	No	No	No	No	No	No	No	No	Yes	Yes	No	No	Yes	No	Yes
143	Male	Montgomery	18-25	Bachelor	Yes	No	No	Yes	Yes	Not Aware	Not Aware	Fully Aware	Moderatly Aware	Fully Aware	Fully Aware	Fully Aware	Fully Aware	Fully Aware	Not Aware	Fully Aware	Not Aware	Fully Aware	Not Aware	Fully Aware	Fully Aware	Fully Aware	Moderatly Aware	Not Aware	Moderatly Aware	Yes	No	Yes	No	No	No	No	No	No	No	No	No	No	Yes	Yes	No	No	Yes	No	Yes
144	Male	Montgomery	18-25	Bachelor	Yes	No	No	Yes	Yes	Not Aware	Not Aware	Fully Aware	Moderatly Aware	Fully Aware	Fully Aware	Fully Aware	Fully Aware	Fully Aware	Not Aware	Fully Aware	Not Aware	Fully Aware	Not Aware	Fully Aware	Fully Aware	Fully Aware	Moderatly Aware	Not Aware	Moderatly Aware	Yes	No	Yes	No	No	No	No	No	No	No	No	No	No	Yes	Yes	No	No	Yes	No	Yes
145	Male	Montgomery	18-25	Bachelor	Yes	No	No	Yes	Yes	Not Aware	Not Aware	Fully Aware	Moderatly Aware	Fully Aware	Fully Aware	Fully Aware	Fully Aware	Fully Aware	Not Aware	Fully Aware	Not Aware	Fully Aware	Not Aware	Fully Aware	Fully Aware	Fully Aware	Moderatly Aware	Not Aware	Moderatly Aware	Yes	No	Yes	No	No	No	No	No	No	No	No	No	No	Yes	Yes	No	No	Yes	No	Yes
146	Male	Montgomery	18-25	Bachelor	Yes	No	No	Yes	Yes	Not Aware	Not Aware	Fully Aware	Moderatly Aware	Fully Aware	Fully Aware	Fully Aware	Fully Aware	Fully Aware	Not Aware	Fully Aware	Not Aware	Fully Aware	Not Aware	Fully Aware	Fully Aware	Fully Aware	Moderatly Aware	Not Aware	Moderatly Aware	Yes	No	Yes	No	No	No	No	No	No	No	No	No	No	Yes	Yes	No	No	Yes	No	Yes
147	Male	Montgomery	18-25	Bachelor	Yes	No	No	Yes	Yes	Not Aware	Not Aware	Fully Aware	Moderatly Aware	Fully Aware	Fully Aware	Fully Aware	Fully Aware	Fully Aware	Not Aware	Fully Aware	Not Aware	Fully Aware	Not Aware	Fully Aware	Not Aware	Moderatly Aware	Moderatly Aware	Not Aware	Moderatly Aware	Yes	No	Yes	No	No	No	No	No	No	No	No	No	No	Yes	Yes	No	No	Yes	No	Yes
148	Male	Montgomery	18-25	Bachelor	Yes	No	No	Yes	Yes	Not Aware	Not Aware	Fully Aware	Moderatly Aware	Fully Aware	Fully Aware	Fully Aware	Fully Aware	Fully Aware	Not Aware	Fully Aware	Not Aware	Fully Aware	Not Aware	Fully Aware	Not Aware	Moderatly Aware	Moderatly Aware	Not Aware	Moderatly Aware	Yes	No	Yes	No	No	No	No	No	No	No	No	No	No	Yes	Yes	No	No	Yes	No	Yes
149	Male	Montgomery	18-25	Bachelor	Yes	No	No	Yes	Yes	Not Aware	Not Aware	Fully Aware	Moderatly Aware	Fully Aware	Fully Aware	Fully Aware	Fully Aware	Fully Aware	Not Aware	Fully Aware	Not Aware	Fully Aware	Not Aware	Fully Aware	Not Aware	Moderatly Aware	Moderatly Aware	Not Aware	Moderatly Aware	Yes	No	Yes	No	No	No	No	No	No	Yes	No	No	No	Yes	No	No	No	Yes	No	Yes
150	Male	Montgomery	18-25	Bachelor	Yes	No	No	Yes	Yes	Not Aware	Not Aware	Fully Aware	Moderatly Aware	Fully Aware	Fully Aware	Fully Aware	Fully Aware	Fully Aware	Not Aware	Fully Aware	Not Aware	Fully Aware	Not Aware	Fully Aware	Not Aware	Moderatly Aware	Moderatly Aware	Not Aware	Moderatly Aware	Yes	No	Yes	No	No	No	No	No	No	Yes	No	No	No	Yes	No	No	No	Yes	No	Yes
151	Male	Montgomery	18-25	Bachelor	Yes	No	No	Yes	Yes	Not Aware	Not Aware	Fully Aware	Moderatly Aware	Fully Aware	Fully Aware	Fully Aware	Fully Aware	Fully Aware	Not Aware	Fully Aware	Not Aware	Fully Aware	Not Aware	Fully Aware	Not Aware	Moderatly Aware	Moderatly Aware	Not Aware	Fully Aware	Yes	No	Yes	No	No	No	No	No	No	Yes	No	No	No	Yes	No	No	No	Yes	No	Yes
152	Male	Montgomery	18-25	Bachelor	Yes	No	No	Yes	Yes	Not Aware	Not Aware	Fully Aware	Moderatly Aware	Fully Aware	Fully Aware	Fully Aware	Fully Aware	Fully Aware	Not Aware	Fully Aware	Not Aware	Fully Aware	Not Aware	Fully Aware	Not Aware	Moderatly Aware	Moderatly Aware	Not Aware	Fully Aware	Yes	No	Yes	No	No	No	No	No	No	Yes	No	No	No	Yes	No	No	No	Yes	No	Yes
153	Male	Montgomery	18-25	Bachelor	Yes	No	No	Yes	Yes	Not Aware	Not Aware	Fully Aware	Moderatly Aware	Fully Aware	Fully Aware	Fully Aware	Fully Aware	Fully Aware	Not Aware	Fully Aware	Not Aware	Fully Aware	Not Aware	Fully Aware	Not Aware	Moderatly Aware	Moderatly Aware	Not Aware	Fully Aware	Yes	No	Yes	No	No	No	No	No	No	Yes	No	No	No	Yes	No	No	No	Yes	No	Yes
154	Male	Montgomery	18-25	Bachelor	Yes	No	No	Yes	Yes	Not Aware	Not Aware	Fully Aware	Moderatly Aware	Fully Aware	Fully Aware	Fully Aware	Fully Aware	Fully Aware	Not Aware	Fully Aware	Not Aware	Moderatly Aware	Not Aware	Fully Aware	Not Aware	Moderatly Aware	Moderatly Aware	Not Aware	Fully Aware	Yes	No	Yes	No	No	No	No	No	No	Yes	No	No	No	Yes	No	No	No	Yes	No	Yes
155	Male	Montgomery	18-25	Bachelor	Yes	No	No	Yes	Yes	Not Aware	Not Aware	Fully Aware	Moderatly Aware	Fully Aware	Fully Aware	Fully Aware	Fully Aware	Fully Aware	Not Aware	Fully Aware	Not Aware	Moderatly Aware	Not Aware	Fully Aware	Not Aware	Moderatly Aware	Moderatly Aware	Not Aware	Fully Aware	Yes	No	Yes	No	No	No	No	No	No	Yes	No	No	No	Yes	No	No	No	Yes	No	Yes
156	Male	Montgomery	18-25	Bachelor	Yes	No	No	Yes	Yes	Not Aware	Not Aware	Fully Aware	Moderatly Aware	Fully Aware	Fully Aware	Fully Aware	Fully Aware	Fully Aware	Not Aware	Fully Aware	Not Aware	Moderatly Aware	Not Aware	Fully Aware	Not Aware	Moderatly Aware	Moderatly Aware	Not Aware	Fully Aware	Yes	No	Yes	No	No	No	No	No	No	Yes	No	No	No	Yes	No	No	No	Yes	No	Yes
157	Male	Montgomery	18-25	Bachelor	Yes	No	No	Yes	Yes	Not Aware	Not Aware	Fully Aware	Moderatly Aware	Fully Aware	Fully Aware	Fully Aware	Fully Aware	Fully Aware	Not Aware	Fully Aware	Not Aware	Moderatly Aware	Not Aware	Fully Aware	Not Aware	Moderatly Aware	Moderatly Aware	Not Aware	Fully Aware	Yes	No	Yes	No	No	No	No	No	No	Yes	No	No	No	Yes	No	No	No	Yes	No	Yes
158	Male	Montgomery	18-25	Bachelor	Yes	No	No	Yes	Yes	Not Aware	Not Aware	Fully Aware	Moderatly Aware	Fully Aware	Fully Aware	Fully Aware	Fully Aware	Fully Aware	Not Aware	Fully Aware	Not Aware	Moderatly Aware	Not Aware	Fully Aware	Not Aware	Moderatly Aware	Moderatly Aware	Not Aware	Fully Aware	Yes	No	Yes	No	No	No	No	No	No	Yes	No	No	No	Yes	No	No	No	Yes	No	Yes
159	Male	Montgomery	18-25	Bachelor	Yes	No	No	Yes	Yes	Not Aware	Not Aware	Fully Aware	Moderatly Aware	Fully Aware	Fully Aware	Fully Aware	Fully Aware	Fully Aware	Not Aware	Fully Aware	Not Aware	Moderatly Aware	Not Aware	Fully Aware	Not Aware	Moderatly Aware	Moderatly Aware	Not Aware	Fully Aware	Yes	No	Yes	No	No	No	No	No	No	Yes	No	No	No	Yes	No	No	No	Yes	No	Yes
160	Male	Montgomery	18-25	Bachelor	Yes	No	No	Yes	Yes	Not Aware	Not Aware	Fully Aware	Moderatly Aware	Fully Aware	Fully Aware	Fully Aware	Fully Aware	Fully Aware	Not Aware	Fully Aware	Not Aware	Moderatly Aware	Not Aware	Fully Aware	Not Aware	Moderatly Aware	Moderatly Aware	Not Aware	Fully Aware	Yes	No	Yes	No	No	No	No	No	No	Yes	No	No	No	Yes	No	No	No	Yes	No	Yes
161	Male	Montgomery	18-25	Bachelor	Yes	No	No	Yes	Yes	Not Aware	Not Aware	Fully Aware	Moderatly Aware	Fully Aware	Fully Aware	Fully Aware	Fully Aware	Fully Aware	Not Aware	Fully Aware	Not Aware	Moderatly Aware	Not Aware	Fully Aware	Not Aware	Moderatly Aware	Moderatly Aware	Not Aware	Fully Aware	Yes	No	Yes	No	No	No	No	No	No	Yes	No	No	No	Yes	No	No	No	Yes	No	Yes
162	Male	Montgomery	18-25	Bachelor	Yes	No	No	Yes	Yes	Not Aware	Not Aware	Fully Aware	Moderatly Aware	Fully Aware	Fully Aware	Fully Aware	Fully Aware	Fully Aware	Not Aware	Fully Aware	Not Aware	Moderatly Aware	Not Aware	Fully Aware	Not Aware	Moderatly Aware	Moderatly Aware	Not Aware	Fully Aware	Yes	No	Yes	No	No	No	No	No	No	Yes	No	No	No	Yes	No	No	No	Yes	No	Yes
163	Male	Montgomery	18-25	Bachelor	Yes	No	No	Yes	Yes	Not Aware	Not Aware	Fully Aware	Moderatly Aware	Fully Aware	Fully Aware	Fully Aware	Fully Aware	Fully Aware	Not Aware	Fully Aware	Not Aware	Moderatly Aware	Not Aware	Fully Aware	Not Aware	Moderatly Aware	Moderatly Aware	Not Aware	Fully Aware	Yes	No	Yes	No	No	No	No	No	No	Yes	No	No	No	Yes	No	No	No	Yes	No	Yes
164	Male	Montgomery	18-25	Bachelor	Yes	No	No	Yes	Yes	Not Aware	Not Aware	Fully Aware	Moderatly Aware	Fully Aware	Fully Aware	Fully Aware	Fully Aware	Fully Aware	Not Aware	Fully Aware	Not Aware	Moderatly Aware	Not Aware	Fully Aware	Not Aware	Moderatly Aware	Moderatly Aware	Not Aware	Fully Aware	Yes	No	Yes	No	No	No	No	No	No	Yes	No	No	No	Yes	No	No	No	Yes	No	Yes
165	Male	Montgomery	18-25	Bachelor	Yes	No	No	Yes	Yes	Not Aware	Not Aware	Fully Aware	Moderatly Aware	Fully Aware	Fully Aware	Fully Aware	Fully Aware	Fully Aware	Not Aware	Fully Aware	Not Aware	Moderatly Aware	Not Aware	Fully Aware	Not Aware	Moderatly Aware	Moderatly Aware	Not Aware	Fully Aware	Yes	No	Yes	No	No	No	No	No	No	Yes	No	No	No	Yes	No	No	No	Yes	No	Yes
166	Male	Montgomery	18-25	Bachelor	Yes	No	No	Yes	Yes	Not Aware	Not Aware	Fully Aware	Moderatly Aware	Fully Aware	Fully Aware	Fully Aware	Fully Aware	Fully Aware	Not Aware	Fully Aware	Not Aware	Moderatly Aware	Not Aware	Fully Aware	Not Aware	Moderatly Aware	Moderatly Aware	Not Aware	Fully Aware	Yes	No	Yes	No	No	No	No	No	No	Yes	No	No	No	Yes	No	No	No	Yes	No	Yes
167	Male	Montgomery	18-25	Bachelor	Yes	No	No	Yes	Yes	Not Aware	Not Aware	Fully Aware	Moderatly Aware	Fully Aware	Fully Aware	Fully Aware	Fully Aware	Fully Aware	Not Aware	Fully Aware	Not Aware	Moderatly Aware	Not Aware	Fully Aware	Not Aware	Moderatly Aware	Moderatly Aware	Not Aware	Fully Aware	Yes	No	Yes	No	No	No	No	No	No	Yes	No	No	No	Yes	No	No	No	Yes	No	Yes
168	Male	Montgomery	18-25	Bachelor	Yes	No	No	Yes	Yes	Not Aware	Not Aware	Fully Aware	Moderatly Aware	Fully Aware	Fully Aware	Fully Aware	Fully Aware	Fully Aware	Not Aware	Fully Aware	Not Aware	Moderatly Aware	Not Aware	Fully Aware	Not Aware	Moderatly Aware	Moderatly Aware	Not Aware	Fully Aware	Yes	No	Yes	No	No	No	No	No	No	Yes	No	No	No	Yes	No	No	No	Yes	No	Yes
169	Male	Montgomery	18-25	Bachelor	Yes	No	No	Yes	Yes	Not Aware	Not Aware	Fully Aware	Moderatly Aware	Fully Aware	Fully Aware	Fully Aware	Fully Aware	Fully Aware	Not Aware	Fully Aware	Not Aware	Moderatly Aware	Not Aware	Fully Aware	Not Aware	Moderatly Aware	Moderatly Aware	Not Aware	Fully Aware	Yes	No	Yes	No	No	No	No	No	No	Yes	No	No	No	Yes	No	No	No	Yes	No	Yes
170	Male	Montgomery	18-25	Bachelor	Yes	No	No	Yes	Yes	Not Aware	Not Aware	Fully Aware	Moderatly Aware	Fully Aware	Fully Aware	Fully Aware	Fully Aware	Fully Aware	Not Aware	Fully Aware	Not Aware	Moderatly Aware	Not Aware	Fully Aware	Not Aware	Moderatly Aware	Moderatly Aware	Not Aware	Fully Aware	Yes	No	Yes	No	No	No	No	No	No	Yes	No	No	No	Yes	No	No	No	Yes	No	Yes
171	Male	Montgomery	18-25	Bachelor	Yes	No	No	Yes	Yes	Not Aware	Not Aware	Fully Aware	Moderatly Aware	Fully Aware	Fully Aware	Fully Aware	Fully Aware	Fully Aware	Not Aware	Fully Aware	Not Aware	Moderatly Aware	Not Aware	Fully Aware	Not Aware	Moderatly Aware	Moderatly Aware	Not Aware	Fully Aware	Yes	No	Yes	No	No	No	No	No	No	Yes	No	No	No	Yes	No	No	No	Yes	No	Yes
172	Male	Montgomery	18-25	Bachelor	Yes	No	No	Yes	Yes	Not Aware	Not Aware	Fully Aware	Moderatly Aware	Fully Aware	Fully Aware	Fully Aware	Fully Aware	Fully Aware	Not Aware	Fully Aware	Not Aware	Moderatly Aware	Not Aware	Fully Aware	Not Aware	Moderatly Aware	Moderatly Aware	Not Aware	Fully Aware	Yes	No	Yes	No	No	No	No	No	No	Yes	No	No	No	Yes	No	No	No	Yes	No	Yes
173	Male	Montgomery	18-25	Bachelor	Yes	No	No	Yes	Yes	Not Aware	Not Aware	Fully Aware	Moderatly Aware	Fully Aware	Fully Aware	Fully Aware	Fully Aware	Fully Aware	Not Aware	Fully Aware	Not Aware	Moderatly Aware	Not Aware	Fully Aware	Not Aware	Moderatly Aware	Moderatly Aware	Not Aware	Fully Aware	Yes	No	Yes	No	No	No	No	No	No	Yes	No	No	No	Yes	No	No	No	Yes	No	Yes
174	Male	Montgomery	18-25	Bachelor	Yes	No	No	Yes	Yes	Not Aware	Not Aware	Moderatly Aware	Moderatly Aware	Fully Aware	Fully Aware	Fully Aware	Fully Aware	Fully Aware	Not Aware	Fully Aware	Not Aware	Moderatly Aware	Not Aware	Fully Aware	Not Aware	Moderatly Aware	Moderatly Aware	Not Aware	Fully Aware	Yes	No	Yes	No	No	No	No	No	No	Yes	No	No	No	Yes	No	No	No	Yes	No	Yes
175	Male	Montgomery	18-25	Bachelor	Yes	No	No	Yes	Yes	Not Aware	Not Aware	Moderatly Aware	Moderatly Aware	Fully Aware	Fully Aware	Fully Aware	Fully Aware	Fully Aware	Not Aware	Fully Aware	Not Aware	Moderatly Aware	Not Aware	Fully Aware	Not Aware	Moderatly Aware	Moderatly Aware	Not Aware	Fully Aware	Yes	No	Yes	No	No	No	No	No	No	Yes	No	No	No	Yes	No	No	No	Yes	No	Yes
176	Male	Montgomery	18-25	Bachelor	Yes	No	No	Yes	Yes	Not Aware	Not Aware	Moderatly Aware	Moderatly Aware	Fully Aware	Fully Aware	Fully Aware	Fully Aware	Fully Aware	Not Aware	Fully Aware	Not Aware	Moderatly Aware	Not Aware	Fully Aware	Not Aware	Moderatly Aware	Moderatly Aware	Not Aware	Fully Aware	Yes	No	Yes	No	No	No	No	No	No	Yes	No	No	No	Yes	No	No	No	Yes	No	Yes
177	Male	Montgomery	18-25	Bachelor	Yes	No	No	Yes	Yes	Not Aware	Not Aware	Moderatly Aware	Moderatly Aware	Fully Aware	Fully Aware	Fully Aware	Fully Aware	Fully Aware	Not Aware	Fully Aware	Not Aware	Moderatly Aware	Not Aware	Fully Aware	Not Aware	Moderatly Aware	Moderatly Aware	Not Aware	Fully Aware	Yes	No	Yes	No	No	No	No	No	No	Yes	No	No	No	Yes	No	No	No	Yes	No	Yes
178	Male	Montgomery	18-25	Bachelor	Yes	No	No	Yes	Yes	Not Aware	Not Aware	Moderatly Aware	Moderatly Aware	Fully Aware	Fully Aware	Fully Aware	Fully Aware	Fully Aware	Not Aware	Fully Aware	Not Aware	Moderatly Aware	Not Aware	Fully Aware	Not Aware	Moderatly Aware	Moderatly Aware	Not Aware	Fully Aware	Yes	No	Yes	No	No	No	No	No	No	Yes	No	No	No	Yes	No	No	No	Yes	No	Yes
179	Male	Montgomery	18-25	Bachelor	Yes	No	No	Yes	Yes	Not Aware	Not Aware	Moderatly Aware	Moderatly Aware	Fully Aware	Fully Aware	Fully Aware	Fully Aware	Fully Aware	Not Aware	Fully Aware	Not Aware	Moderatly Aware	Not Aware	Fully Aware	Not Aware	Moderatly Aware	Moderatly Aware	Not Aware	Fully Aware	Yes	No	Yes	No	No	No	No	No	No	Yes	No	No	No	Yes	No	No	No	Yes	No	Yes
180	Male	UCP	18-25	Bachelor	Yes	No	No	Yes	Yes	Not Aware	Not Aware	Moderatly Aware	Moderatly Aware	Fully Aware	Fully Aware	Fully Aware	Fully Aware	Fully Aware	Not Aware	Fully Aware	Not Aware	Moderatly Aware	Not Aware	Fully Aware	Not Aware	Moderatly Aware	Moderatly Aware	Not Aware	Fully Aware	Yes	No	Yes	No	No	No	No	No	No	Yes	No	No	No	Yes	No	No	No	Yes	No	Yes
181	Male	UCP	18-25	Bachelor	Yes	No	No	Yes	Yes	Not Aware	Not Aware	Moderatly Aware	Moderatly Aware	Fully Aware	Fully Aware	Fully Aware	Fully Aware	Fully Aware	Not Aware	Fully Aware	Not Aware	Moderatly Aware	Not Aware	Fully Aware	Not Aware	Moderatly Aware	Moderatly Aware	Not Aware	Fully Aware	Yes	No	Yes	No	No	No	No	No	No	Yes	No	No	No	Yes	No	No	No	Yes	No	Yes
182	Male	UCP	18-25	Bachelor	Yes	No	No	Yes	Yes	Not Aware	Not Aware	Moderatly Aware	Moderatly Aware	Fully Aware	Fully Aware	Fully Aware	Fully Aware	Fully Aware	Not Aware	Fully Aware	Not Aware	Moderatly Aware	Not Aware	Fully Aware	Not Aware	Moderatly Aware	Moderatly Aware	Not Aware	Fully Aware	Yes	No	Yes	No	No	No	No	No	No	Yes	No	No	No	Yes	No	No	No	Yes	No	Yes
183	Male	UCP	18-25	Bachelor	Yes	No	No	Yes	Yes	Not Aware	Not Aware	Moderatly Aware	Moderatly Aware	Fully Aware	Fully Aware	Fully Aware	Fully Aware	Fully Aware	Not Aware	Fully Aware	Not Aware	Moderatly Aware	Not Aware	Fully Aware	Not Aware	Moderatly Aware	Moderatly Aware	Not Aware	Fully Aware	Yes	No	Yes	No	No	No	No	No	No	Yes	No	No	No	Yes	No	No	No	Yes	No	Yes
184	Male	UCP	18-25	Bachelor	Yes	No	No	Yes	Yes	Not Aware	Not Aware	Moderatly Aware	Moderatly Aware	Fully Aware	Fully Aware	Fully Aware	Fully Aware	Fully Aware	Not Aware	Fully Aware	Not Aware	Moderatly Aware	Not Aware	Fully Aware	Not Aware	Moderatly Aware	Moderatly Aware	Not Aware	Fully Aware	Yes	No	Yes	No	No	No	No	No	No	Yes	No	No	No	Yes	No	No	No	Yes	No	Yes
185	Male	UCP	18-25	Bachelor	Yes	No	No	Yes	Yes	Not Aware	Not Aware	Moderatly Aware	Moderatly Aware	Fully Aware	Fully Aware	Fully Aware	Fully Aware	Fully Aware	Not Aware	Fully Aware	Not Aware	Moderatly Aware	Not Aware	Fully Aware	Not Aware	Moderatly Aware	Moderatly Aware	Not Aware	Fully Aware	Yes	No	Yes	No	No	No	No	No	No	Yes	No	No	No	Yes	No	No	No	Yes	No	Yes
186	Male	UCP	18-25	Bachelor	Yes	No	No	Yes	Yes	Not Aware	Not Aware	Moderatly Aware	Moderatly Aware	Fully Aware	Fully Aware	Fully Aware	Fully Aware	Fully Aware	Not Aware	Fully Aware	Not Aware	Moderatly Aware	Not Aware	Fully Aware	Not Aware	Moderatly Aware	Moderatly Aware	Not Aware	Fully Aware	Yes	No	Yes	No	No	No	No	No	No	Yes	No	No	No	Yes	No	No	No	Yes	No	Yes
187	Male	UCP	18-25	Bachelor	Yes	No	No	Yes	Yes	Not Aware	Not Aware	Moderatly Aware	Moderatly Aware	Fully Aware	Fully Aware	Fully Aware	Fully Aware	Fully Aware	Not Aware	Fully Aware	Not Aware	Moderatly Aware	Not Aware	Fully Aware	Not Aware	Moderatly Aware	Moderatly Aware	Not Aware	Fully Aware	Yes	No	Yes	No	No	No	No	No	No	Yes	No	No	No	Yes	No	No	No	Yes	No	Yes
188	Male	UCP	18-25	Bachelor	Yes	No	No	Yes	Yes	Not Aware	Not Aware	Moderatly Aware	Moderatly Aware	Fully Aware	Fully Aware	Fully Aware	Fully Aware	Fully Aware	Not Aware	Fully Aware	Not Aware	Moderatly Aware	Not Aware	Fully Aware	Not Aware	Moderatly Aware	Moderatly Aware	Not Aware	Fully Aware	Yes	No	Yes	No	No	No	No	No	No	Yes	No	No	No	Yes	No	No	No	Yes	No	Yes
189	Male	UCP	18-25	Bachelor	Yes	No	No	Yes	Yes	Not Aware	Not Aware	Moderatly Aware	Moderatly Aware	Fully Aware	Fully Aware	Fully Aware	Fully Aware	Fully Aware	Not Aware	Fully Aware	Not Aware	Moderatly Aware	Not Aware	Fully Aware	Not Aware	Moderatly Aware	Moderatly Aware	Not Aware	Fully Aware	Yes	No	Yes	No	No	No	No	No	No	Yes	No	No	No	Yes	No	No	No	Yes	No	Yes
190	Male	UCP	18-25	Bachelor	Yes	No	No	Yes	Yes	Not Aware	Not Aware	Moderatly Aware	Moderatly Aware	Fully Aware	Fully Aware	Fully Aware	Fully Aware	Fully Aware	Not Aware	Fully Aware	Not Aware	Moderatly Aware	Not Aware	Fully Aware	Not Aware	Moderatly Aware	Moderatly Aware	Not Aware	Fully Aware	Yes	No	Yes	No	No	No	No	No	No	Yes	No	No	No	Yes	No	No	No	Yes	No	Yes
191	Male	UCP	18-25	Bachelor	Yes	No	No	Yes	Yes	Not Aware	Not Aware	Moderatly Aware	Moderatly Aware	Fully Aware	Fully Aware	Fully Aware	Fully Aware	Fully Aware	Not Aware	Fully Aware	Not Aware	Moderatly Aware	Not Aware	Fully Aware	Not Aware	Moderatly Aware	Moderatly Aware	Not Aware	Fully Aware	Yes	No	Yes	No	No	No	No	No	No	Yes	No	No	No	Yes	No	No	No	Yes	No	Yes
192	Male	UCP	18-25	Bachelor	Yes	No	No	Yes	Yes	Not Aware	Not Aware	Moderatly Aware	Moderatly Aware	Fully Aware	Fully Aware	Fully Aware	Fully Aware	Fully Aware	Not Aware	Fully Aware	Not Aware	Moderatly Aware	Not Aware	Fully Aware	Not Aware	Moderatly Aware	Moderatly Aware	Not Aware	Fully Aware	Yes	No	Yes	No	No	No	No	No	No	No	No	No	No	Yes	No	No	No	Yes	No	Yes
193	Male	UCP	18-25	Bachelor	Yes	No	No	Yes	Yes	Not Aware	Not Aware	Moderatly Aware	Moderatly Aware	Fully Aware	Fully Aware	Fully Aware	Fully Aware	Fully Aware	Not Aware	Fully Aware	Not Aware	Moderatly Aware	Not Aware	Fully Aware	Not Aware	Moderatly Aware	Moderatly Aware	Not Aware	Fully Aware	Yes	No	Yes	No	No	No	No	No	No	No	No	No	No	Yes	No	No	No	Yes	No	Yes
194	Male	UCP	18-25	Bachelor	Yes	No	No	Yes	Yes	Not Aware	Not Aware	Moderatly Aware	Moderatly Aware	Fully Aware	Fully Aware	Fully Aware	Fully Aware	Fully Aware	Not Aware	Fully Aware	Not Aware	Moderatly Aware	Not Aware	Fully Aware	Not Aware	Not Aware	Moderatly Aware	Not Aware	Fully Aware	Yes	No	Yes	No	No	No	No	No	No	No	No	No	No	Yes	No	No	No	Yes	No	Yes
195	Male	UCP	18-25	Bachelor	Yes	No	No	Yes	Yes	Not Aware	Not Aware	Moderatly Aware	Moderatly Aware	Fully Aware	Fully Aware	Fully Aware	Fully Aware	Fully Aware	Not Aware	Fully Aware	Not Aware	Moderatly Aware	Not Aware	Fully Aware	Not Aware	Not Aware	Moderatly Aware	Not Aware	Fully Aware	Yes	No	Yes	No	No	No	No	No	No	No	No	No	No	Yes	No	No	No	Yes	No	Yes
196	Male	UCP	18-25	Bachelor	Yes	No	No	Yes	Yes	Not Aware	Not Aware	Moderatly Aware	Moderatly Aware	Fully Aware	Fully Aware	Fully Aware	Fully Aware	Fully Aware	Not Aware	Fully Aware	Not Aware	Moderatly Aware	Not Aware	Fully Aware	Not Aware	Not Aware	Moderatly Aware	Not Aware	Fully Aware	Yes	No	Yes	No	No	No	No	No	No	No	No	No	No	Yes	No	No	No	Yes	No	Yes
197	Male	UCP	18-25	Bachelor	Yes	No	No	Yes	Yes	Not Aware	Not Aware	Moderatly Aware	Moderatly Aware	Fully Aware	Fully Aware	Fully Aware	Fully Aware	Fully Aware	Not Aware	Fully Aware	Not Aware	Moderatly Aware	Not Aware	Fully Aware	Not Aware	Not Aware	Moderatly Aware	Not Aware	Not Aware	No	No	Yes	No	No	No	No	No	No	No	No	No	No	Yes	No	No	No	Yes	No	Yes
198	Male	UCP	18-25	Bachelor	Yes	No	No	Yes	Yes	Not Aware	Not Aware	Moderatly Aware	Moderatly Aware	Fully Aware	Fully Aware	Fully Aware	Fully Aware	Fully Aware	Not Aware	Fully Aware	Not Aware	Moderatly Aware	Not Aware	Fully Aware	Not Aware	Not Aware	Moderatly Aware	Not Aware	Not Aware	No	No	Yes	No	No	No	No	No	No	No	No	No	No	Yes	No	No	No	Yes	No	Yes
199	Male	UCP	18-25	Bachelor	Yes	No	Yes	Yes	Yes	Not Aware	Not Aware	Moderatly Aware	Moderatly Aware	Fully Aware	Fully Aware	Fully Aware	Fully Aware	Fully Aware	Not Aware	Fully Aware	Not Aware	Moderatly Aware	Not Aware	Fully Aware	Not Aware	Not Aware	Moderatly Aware	Not Aware	Not Aware	No	Yes	Yes	Yes	No	Yes	Yes	No	No	No	No	No	No	Yes	Yes	Yes	No	No	Yes	No
200	Male	UCP	18-25	Bachelor	Yes	No	Yes	Yes	Yes	Not Aware	Not Aware	Moderatly Aware	Moderatly Aware	Fully Aware	Fully Aware	Fully Aware	Fully Aware	Fully Aware	Not Aware	Fully Aware	Not Aware	Moderatly Aware	Not Aware	Fully Aware	Not Aware	Not Aware	Moderatly Aware	Not Aware	Not Aware	No	Yes	No	Yes	No	Yes	Yes	No	No	No	No	No	No	Yes	Yes	Yes	Yes	No	Yes	No
201	Male	UCP	18-25	Bachelor	Yes	No	Yes	Yes	Yes	Not Aware	Fully Aware	Moderatly Aware	Moderatly Aware	Fully Aware	Fully Aware	Fully Aware	Fully Aware	Fully Aware	Not Aware	Fully Aware	Not Aware	Moderatly Aware	Not Aware	Fully Aware	Not Aware	Not Aware	Moderatly Aware	Not Aware	Not Aware	No	Yes	No	Yes	No	Yes	Yes	No	No	No	No	No	No	Yes	Yes	Yes	Yes	No	Yes	No
202	Male	UCP	18-25	Bachelor	No	No	Yes	Yes	Yes	Not Aware	Fully Aware	Moderatly Aware	Moderatly Aware	Fully Aware	Fully Aware	Fully Aware	Fully Aware	Fully Aware	Not Aware	Not Aware	Not Aware	Moderatly Aware	Not Aware	Fully Aware	Not Aware	Not Aware	Moderatly Aware	Not Aware	Not Aware	No	Yes	No	Yes	No	Yes	Yes	No	No	No	No	No	No	Yes	Yes	Yes	Yes	No	Yes	No
203	Male	UCP	18-25	Bachelor	No	No	Yes	Yes	Yes	Not Aware	Fully Aware	Moderatly Aware	Moderatly Aware	Fully Aware	Fully Aware	Fully Aware	Fully Aware	Fully Aware	Not Aware	Not Aware	Not Aware	Moderatly Aware	Not Aware	Fully Aware	Not Aware	Not Aware	Moderatly Aware	Not Aware	Not Aware	No	Yes	No	Yes	No	Yes	Yes	No	No	No	No	No	No	Yes	Yes	Yes	Yes	No	Yes	No
204	Male	UCP	18-25	Bachelor	No	No	Yes	Yes	Yes	Not Aware	Fully Aware	Moderatly Aware	Moderatly Aware	Fully Aware	Fully Aware	Fully Aware	Fully Aware	Fully Aware	Not Aware	Not Aware	Not Aware	Moderatly Aware	Not Aware	Fully Aware	Not Aware	Not Aware	Moderatly Aware	Not Aware	Not Aware	No	Yes	No	Yes	No	Yes	Yes	No	No	No	No	No	No	Yes	Yes	Yes	Yes	No	Yes	No
205	Male	UCP	18-25	Bachelor	No	No	Yes	Yes	Yes	Not Aware	Fully Aware	Not Aware	Moderatly Aware	Fully Aware	Fully Aware	Fully Aware	Fully Aware	Fully Aware	Not Aware	Not Aware	Not Aware	Moderatly Aware	Not Aware	Fully Aware	Not Aware	Not Aware	Moderatly Aware	Not Aware	Not Aware	No	Yes	No	Yes	No	Yes	Yes	No	No	No	No	No	No	Yes	Yes	Yes	Yes	No	Yes	No
206	Male	UCP	26-35	Bachelor	No	No	Yes	Yes	Yes	Not Aware	Fully Aware	Not Aware	Moderatly Aware	Fully Aware	Fully Aware	Fully Aware	Fully Aware	Fully Aware	Not Aware	Not Aware	Not Aware	Moderatly Aware	Not Aware	Fully Aware	Not Aware	Not Aware	Moderatly Aware	Not Aware	Not Aware	No	Yes	No	Yes	No	Yes	Yes	No	No	No	No	No	No	Yes	Yes	Yes	Yes	No	Yes	No
207	Male	UCP	26-35	Bachelor	No	No	Yes	Yes	Yes	Not Aware	Fully Aware	Not Aware	Moderatly Aware	Fully Aware	Fully Aware	Fully Aware	Fully Aware	Fully Aware	Not Aware	Not Aware	Not Aware	Moderatly Aware	Not Aware	Fully Aware	Not Aware	Not Aware	Moderatly Aware	Not Aware	Not Aware	No	Yes	No	Yes	No	Yes	Yes	No	No	No	No	No	No	Yes	Yes	Yes	Yes	No	Yes	No
208	Male	UCP	26-35	Bachelor	No	No	Yes	Yes	Yes	Not Aware	Fully Aware	Not Aware	Moderatly Aware	Fully Aware	Fully Aware	Fully Aware	Fully Aware	Fully Aware	Not Aware	Not Aware	Not Aware	Moderatly Aware	Not Aware	Fully Aware	Not Aware	Not Aware	Moderatly Aware	Not Aware	Not Aware	No	Yes	No	Yes	No	Yes	Yes	No	No	No	No	No	No	Yes	Yes	Yes	Yes	No	Yes	No
209	Male	UCP	26-35	Bachelor	No	No	Yes	Yes	Yes	Not Aware	Fully Aware	Not Aware	Moderatly Aware	Fully Aware	Fully Aware	Fully Aware	Fully Aware	Fully Aware	Not Aware	Not Aware	Not Aware	Moderatly Aware	Not Aware	Fully Aware	Not Aware	Not Aware	Moderatly Aware	Not Aware	Not Aware	No	Yes	No	Yes	No	Yes	Yes	No	No	No	No	No	No	Yes	Yes	Yes	Yes	No	Yes	No
210	Male	UCP	26-35	Bachelor	No	No	Yes	Yes	Yes	Not Aware	Fully Aware	Not Aware	Moderatly Aware	Fully Aware	Fully Aware	Fully Aware	Fully Aware	Fully Aware	Not Aware	Not Aware	Not Aware	Moderatly Aware	Not Aware	Fully Aware	Not Aware	Not Aware	Moderatly Aware	Not Aware	Not Aware	No	Yes	No	Yes	No	Yes	Yes	No	No	No	No	No	No	Yes	Yes	Yes	Yes	No	Yes	No
211	Male	UCP	26-35	Bachelor	No	No	Yes	Yes	Yes	Not Aware	Fully Aware	Not Aware	Moderatly Aware	Fully Aware	Fully Aware	Fully Aware	Fully Aware	Fully Aware	Not Aware	Not Aware	Not Aware	Moderatly Aware	Not Aware	Fully Aware	Not Aware	Not Aware	Moderatly Aware	Not Aware	Not Aware	No	Yes	No	Yes	No	Yes	Yes	No	No	No	No	No	No	Yes	Yes	Yes	Yes	No	Yes	No
212	Male	UCP	26-35	Bachelor	No	No	Yes	Yes	Yes	Not Aware	Fully Aware	Not Aware	Moderatly Aware	Fully Aware	Fully Aware	Fully Aware	Fully Aware	Fully Aware	Not Aware	Not Aware	Not Aware	Moderatly Aware	Not Aware	Fully Aware	Not Aware	Not Aware	Moderatly Aware	Not Aware	Not Aware	No	Yes	No	Yes	No	Yes	Yes	No	No	No	No	No	No	Yes	Yes	Yes	Yes	No	Yes	No
213	Male	UCP	26-35	Bachelor	No	No	Yes	Yes	Yes	Not Aware	Fully Aware	Not Aware	Moderatly Aware	Fully Aware	Fully Aware	Fully Aware	Fully Aware	Fully Aware	Not Aware	Not Aware	Not Aware	Moderatly Aware	Not Aware	Fully Aware	Not Aware	Not Aware	Moderatly Aware	Not Aware	Not Aware	No	Yes	No	Yes	No	Yes	Yes	No	No	No	No	No	No	Yes	Yes	Yes	Yes	No	Yes	No
214	Male	UCP	26-35	Bachelor	No	No	Yes	Yes	Yes	Not Aware	Fully Aware	Not Aware	Moderatly Aware	Fully Aware	Fully Aware	Fully Aware	Fully Aware	Fully Aware	Not Aware	Not Aware	Not Aware	Moderatly Aware	Not Aware	Fully Aware	Not Aware	Not Aware	Moderatly Aware	Not Aware	Not Aware	No	Yes	No	Yes	No	Yes	Yes	No	No	No	No	No	No	Yes	Yes	Yes	Yes	No	Yes	No
215	Male	UCP	26-35	Master	No	No	Yes	Yes	Yes	Not Aware	Fully Aware	Not Aware	Moderatly Aware	Fully Aware	Fully Aware	Fully Aware	Fully Aware	Fully Aware	Not Aware	Not Aware	Not Aware	Moderatly Aware	Not Aware	Fully Aware	Not Aware	Not Aware	Moderatly Aware	Not Aware	Not Aware	No	Yes	No	Yes	No	Yes	Yes	No	No	No	No	No	No	Yes	Yes	Yes	Yes	No	Yes	No
216	Male	UCP	26-35	Master	No	No	Yes	Yes	Yes	Not Aware	Fully Aware	Not Aware	Moderatly Aware	Fully Aware	Fully Aware	Fully Aware	Fully Aware	Fully Aware	Not Aware	Not Aware	Not Aware	Moderatly Aware	Not Aware	Fully Aware	Not Aware	Not Aware	Moderatly Aware	Not Aware	Not Aware	No	Yes	No	Yes	No	Yes	Yes	No	No	No	No	No	No	Yes	Yes	Yes	Yes	No	Yes	No
217	Male	UCP	26-35	Master	No	No	Yes	Yes	Yes	Not Aware	Fully Aware	Not Aware	Moderatly Aware	Fully Aware	Fully Aware	Fully Aware	Fully Aware	Fully Aware	Not Aware	Not Aware	Not Aware	Moderatly Aware	Not Aware	Fully Aware	Not Aware	Not Aware	Moderatly Aware	Not Aware	Not Aware	No	Yes	No	Yes	No	Yes	Yes	No	No	No	No	No	No	Yes	Yes	Yes	Yes	No	Yes	No
218	Male	UCP	26-35	Master	No	No	Yes	Yes	Yes	Not Aware	Fully Aware	Not Aware	Moderatly Aware	Fully Aware	Fully Aware	Fully Aware	Fully Aware	Fully Aware	Not Aware	Not Aware	Not Aware	Moderatly Aware	Not Aware	Fully Aware	Not Aware	Not Aware	Moderatly Aware	Not Aware	Not Aware	No	Yes	No	Yes	No	Yes	Yes	No	No	No	No	No	No	Yes	Yes	Yes	Yes	No	Yes	No
219	Male	UCP	26-35	Master	No	No	Yes	Yes	Yes	Not Aware	Fully Aware	Not Aware	Moderatly Aware	Fully Aware	Fully Aware	Fully Aware	Fully Aware	Fully Aware	Not Aware	Not Aware	Not Aware	Moderatly Aware	Not Aware	Fully Aware	Not Aware	Not Aware	Moderatly Aware	Not Aware	Not Aware	No	Yes	No	Yes	No	Yes	Yes	No	No	No	No	No	No	Yes	Yes	Yes	Yes	No	Yes	No
220	Male	UCP	26-35	Master	No	No	Yes	Yes	Yes	Not Aware	Fully Aware	Not Aware	Moderatly Aware	Fully Aware	Fully Aware	Fully Aware	Fully Aware	Fully Aware	Not Aware	Not Aware	Not Aware	Moderatly Aware	Not Aware	Fully Aware	Not Aware	Not Aware	Moderatly Aware	Not Aware	Not Aware	No	Yes	No	Yes	No	Yes	Yes	No	No	No	No	No	No	Yes	Yes	Yes	Yes	No	Yes	No
221	Male	UCP	26-35	Master	No	No	Yes	Yes	Yes	Not Aware	Fully Aware	Not Aware	Moderatly Aware	Fully Aware	Fully Aware	Fully Aware	Fully Aware	Fully Aware	Not Aware	Not Aware	Not Aware	Moderatly Aware	Not Aware	Fully Aware	Not Aware	Not Aware	Moderatly Aware	Not Aware	Not Aware	No	Yes	No	Yes	No	Yes	Yes	No	No	No	No	No	No	Yes	Yes	Yes	Yes	No	Yes	No
222	Male	UCP	26-35	Master	No	No	Yes	No	Yes	Not Aware	Fully Aware	Not Aware	Moderatly Aware	Fully Aware	Fully Aware	Fully Aware	Fully Aware	Fully Aware	Not Aware	Not Aware	Not Aware	Moderatly Aware	Not Aware	Fully Aware	Not Aware	Not Aware	Moderatly Aware	Not Aware	Not Aware	No	Yes	No	Yes	No	Yes	Yes	No	No	No	No	No	No	Yes	Yes	Yes	Yes	No	Yes	No
223	Male	UCP	26-35	Master	No	No	Yes	No	Yes	Not Aware	Fully Aware	Not Aware	Moderatly Aware	Fully Aware	Fully Aware	Fully Aware	Fully Aware	Fully Aware	Not Aware	Not Aware	Not Aware	Moderatly Aware	Not Aware	Fully Aware	Not Aware	Not Aware	Moderatly Aware	Not Aware	Not Aware	No	Yes	No	Yes	No	Yes	Yes	No	No	No	No	No	No	Yes	Yes	Yes	Yes	No	Yes	No
224	Male	UCP	26-35	Master	No	No	Yes	No	Yes	Not Aware	Fully Aware	Not Aware	Moderatly Aware	Fully Aware	Fully Aware	Fully Aware	Fully Aware	Fully Aware	Not Aware	Not Aware	Not Aware	Moderatly Aware	Not Aware	Fully Aware	Not Aware	Not Aware	Moderatly Aware	Not Aware	Not Aware	No	Yes	No	Yes	No	Yes	Yes	No	No	No	No	No	No	Yes	Yes	Yes	Yes	No	Yes	No
225	Male	UCP	26-35	Master	No	No	Yes	No	Yes	Not Aware	Fully Aware	Not Aware	Moderatly Aware	Fully Aware	Fully Aware	Fully Aware	Fully Aware	Fully Aware	Not Aware	Not Aware	Not Aware	Moderatly Aware	Not Aware	Fully Aware	Not Aware	Not Aware	Moderatly Aware	Not Aware	Not Aware	No	Yes	No	Yes	No	Yes	Yes	No	No	No	No	No	No	Yes	Yes	Yes	Yes	No	Yes	No
226	Male	UCP	36-45	Master	No	No	Yes	No	Yes	Not Aware	Fully Aware	Not Aware	Moderatly Aware	Fully Aware	Fully Aware	Fully Aware	Fully Aware	Fully Aware	Not Aware	Not Aware	Not Aware	Moderatly Aware	Not Aware	Fully Aware	Not Aware	Not Aware	Moderatly Aware	Not Aware	Not Aware	No	Yes	No	Yes	No	Yes	Yes	No	No	No	No	No	No	Yes	Yes	Yes	Yes	No	Yes	No
227	Male	UCP	36-45	Master	No	No	Yes	No	Yes	Not Aware	Fully Aware	Not Aware	Moderatly Aware	Fully Aware	Fully Aware	Fully Aware	Fully Aware	Fully Aware	Not Aware	Not Aware	Not Aware	Moderatly Aware	Not Aware	Fully Aware	Not Aware	Not Aware	Moderatly Aware	Not Aware	Not Aware	No	Yes	No	Yes	No	Yes	Yes	No	No	No	No	No	No	Yes	Yes	Yes	Yes	No	Yes	No
228	Male	UCP	36-45	Master	No	No	Yes	No	Yes	Not Aware	Fully Aware	Not Aware	Moderatly Aware	Fully Aware	Fully Aware	Fully Aware	Fully Aware	Fully Aware	Not Aware	Not Aware	Not Aware	Moderatly Aware	Not Aware	Fully Aware	Not Aware	Not Aware	Moderatly Aware	Not Aware	Not Aware	No	Yes	No	Yes	No	Yes	Yes	No	No	No	No	No	No	Yes	Yes	Yes	Yes	No	Yes	No
229	Male	UCP	36-45	Master	No	No	Yes	No	Yes	Not Aware	Fully Aware	Not Aware	Moderatly Aware	Fully Aware	Fully Aware	Fully Aware	Fully Aware	Fully Aware	Not Aware	Not Aware	Not Aware	Moderatly Aware	Not Aware	Fully Aware	Not Aware	Not Aware	Moderatly Aware	Not Aware	Not Aware	No	Yes	No	Yes	No	Yes	Yes	No	No	No	No	No	No	Yes	Yes	Yes	Yes	No	Yes	No
230	Female	GCUF	18-25	Bachelor	No	No	Yes	No	Yes	Fully Aware	Moderatly Aware	Not Aware	Fully Aware	Moderatly Aware	Not Aware	Not Aware	Fully Aware	Not Aware	Fully Aware	Not Aware	Moderatly Aware	Not Aware	Not Aware	Fully Aware	Not Aware	Moderatly Aware	Fully Aware	Not Aware	Not Aware	No	Yes	No	Yes	No	Yes	Yes	No	No	No	No	No	No	Yes	Yes	Yes	Yes	No	Yes	No
231	Female	GCUF	18-25	Bachelor	No	No	Yes	No	Yes	Fully Aware	Moderatly Aware	Not Aware	Fully Aware	Moderatly Aware	Not Aware	Not Aware	Fully Aware	Not Aware	Fully Aware	Not Aware	Moderatly Aware	Not Aware	Not Aware	Fully Aware	Not Aware	Moderatly Aware	Fully Aware	Not Aware	Not Aware	No	Yes	No	Yes	No	Yes	Yes	No	No	No	No	No	No	Yes	Yes	Yes	Yes	No	Yes	No
232	Female	GCUF	18-25	Bachelor	No	No	Yes	No	Yes	Fully Aware	Moderatly Aware	Not Aware	Fully Aware	Moderatly Aware	Not Aware	Not Aware	Fully Aware	Not Aware	Fully Aware	Not Aware	Moderatly Aware	Not Aware	Not Aware	Fully Aware	Not Aware	Moderatly Aware	Fully Aware	Not Aware	Not Aware	No	Yes	No	Yes	No	No	Yes	No	No	No	No	No	No	Yes	Yes	Yes	Yes	No	Yes	No
233	Female	GCUF	18-25	Bachelor	No	No	Yes	No	Yes	Fully Aware	Moderatly Aware	Not Aware	Fully Aware	Moderatly Aware	Not Aware	Not Aware	Fully Aware	Not Aware	Fully Aware	Not Aware	Moderatly Aware	Not Aware	Not Aware	Fully Aware	Not Aware	Moderatly Aware	Fully Aware	Not Aware	Not Aware	No	Yes	No	Yes	No	No	Yes	No	No	No	No	No	No	Yes	Yes	Yes	Yes	No	Yes	No
234	Female	GCUF	18-25	Bachelor	No	No	Yes	No	Yes	Fully Aware	Moderatly Aware	Not Aware	Fully Aware	Moderatly Aware	Not Aware	Not Aware	Fully Aware	Not Aware	Fully Aware	Not Aware	Moderatly Aware	Not Aware	Not Aware	Fully Aware	Not Aware	Moderatly Aware	Fully Aware	Not Aware	Not Aware	No	Yes	No	Yes	No	No	Yes	No	No	No	No	No	No	Yes	Yes	Yes	Yes	No	Yes	No
235	Female	GCUF	18-25	Bachelor	No	No	Yes	No	Yes	Fully Aware	Moderatly Aware	Not Aware	Fully Aware	Moderatly Aware	Not Aware	Not Aware	Fully Aware	Not Aware	Fully Aware	Not Aware	Moderatly Aware	Not Aware	Not Aware	Moderatly Aware	Not Aware	Moderatly Aware	Fully Aware	Not Aware	Not Aware	No	Yes	No	Yes	No	No	Yes	No	No	No	No	No	No	Yes	Yes	Yes	Yes	No	Yes	No
236	Female	GCUF	18-25	Bachelor	No	No	Yes	No	Yes	Fully Aware	Moderatly Aware	Not Aware	Fully Aware	Moderatly Aware	Not Aware	Not Aware	Fully Aware	Not Aware	Fully Aware	Not Aware	Moderatly Aware	Not Aware	Not Aware	Moderatly Aware	Not Aware	Moderatly Aware	Fully Aware	Not Aware	Not Aware	No	Yes	No	Yes	No	No	Yes	No	No	No	No	No	No	Yes	Yes	Yes	Yes	No	Yes	No
237	Female	GCUF	18-25	Bachelor	No	No	Yes	No	Yes	Fully Aware	Moderatly Aware	Not Aware	Fully Aware	Moderatly Aware	Not Aware	Not Aware	Fully Aware	Not Aware	Fully Aware	Not Aware	Moderatly Aware	Not Aware	Not Aware	Moderatly Aware	Not Aware	Moderatly Aware	Fully Aware	Not Aware	Not Aware	No	Yes	No	Yes	No	No	Yes	No	No	No	No	No	No	Yes	Yes	Yes	Yes	No	Yes	No
238	Female	GCUF	18-25	Bachelor	No	No	Yes	No	Yes	Fully Aware	Moderatly Aware	Not Aware	Fully Aware	Moderatly Aware	Not Aware	Not Aware	Fully Aware	Not Aware	Fully Aware	Not Aware	Moderatly Aware	Not Aware	Not Aware	Moderatly Aware	Not Aware	Moderatly Aware	Fully Aware	Not Aware	Not Aware	No	Yes	No	Yes	No	No	Yes	No	No	No	No	No	No	Yes	Yes	Yes	Yes	No	Yes	No
239	Female	GCUF	18-25	Bachelor	No	No	Yes	No	Yes	Fully Aware	Moderatly Aware	Not Aware	Fully Aware	Moderatly Aware	Not Aware	Not Aware	Fully Aware	Not Aware	Fully Aware	Not Aware	Fully Aware	Not Aware	Not Aware	Moderatly Aware	Not Aware	Moderatly Aware	Fully Aware	Not Aware	Not Aware	No	Yes	No	Yes	No	No	Yes	No	No	No	No	No	No	Yes	Yes	Yes	Yes	No	Yes	No
240	Female	GCUF	18-25	Bachelor	No	No	Yes	No	Yes	Fully Aware	Moderatly Aware	Not Aware	Fully Aware	Moderatly Aware	Not Aware	Not Aware	Fully Aware	Not Aware	Fully Aware	Not Aware	Fully Aware	Not Aware	Not Aware	Moderatly Aware	Not Aware	Moderatly Aware	Fully Aware	Not Aware	Not Aware	No	Yes	No	Yes	No	No	Yes	No	No	No	No	No	No	Yes	Yes	Yes	Yes	No	Yes	No
241	Female	GCUF	18-25	Bachelor	No	No	Yes	No	Yes	Fully Aware	Moderatly Aware	Not Aware	Fully Aware	Moderatly Aware	Not Aware	Not Aware	Fully Aware	Not Aware	Fully Aware	Not Aware	Fully Aware	Not Aware	Not Aware	Moderatly Aware	Not Aware	Moderatly Aware	Fully Aware	Not Aware	Not Aware	No	Yes	No	Yes	No	No	Yes	No	No	No	No	No	No	Yes	Yes	Yes	Yes	No	Yes	No
242	Female	GCUF	18-25	Bachelor	No	No	Yes	No	Yes	Fully Aware	Moderatly Aware	Not Aware	Fully Aware	Moderatly Aware	Not Aware	Not Aware	Fully Aware	Not Aware	Fully Aware	Not Aware	Fully Aware	Not Aware	Not Aware	Moderatly Aware	Not Aware	Moderatly Aware	Fully Aware	Not Aware	Not Aware	No	Yes	No	Yes	No	No	Yes	No	No	No	No	No	No	Yes	Yes	Yes	Yes	No	Yes	No
243	Female	GCUF	18-25	Bachelor	No	No	Yes	No	Yes	Fully Aware	Moderatly Aware	Not Aware	Fully Aware	Moderatly Aware	Not Aware	Not Aware	Fully Aware	Not Aware	Fully Aware	Not Aware	Fully Aware	Not Aware	Not Aware	Moderatly Aware	Not Aware	Moderatly Aware	Fully Aware	Not Aware	Not Aware	No	Yes	No	Yes	No	No	Yes	No	No	No	No	No	No	Yes	Yes	Yes	Yes	No	Yes	No
244	Female	GCUF	18-25	Bachelor	No	No	Yes	No	Yes	Fully Aware	Moderatly Aware	Not Aware	Fully Aware	Moderatly Aware	Not Aware	Not Aware	Fully Aware	Not Aware	Fully Aware	Not Aware	Fully Aware	Not Aware	Not Aware	Moderatly Aware	Not Aware	Moderatly Aware	Fully Aware	Not Aware	Not Aware	No	Yes	No	No	No	No	Yes	No	No	No	No	No	No	Yes	Yes	Yes	Yes	No	Yes	No
245	Female	GCUF	18-25	Bachelor	No	No	Yes	No	Yes	Fully Aware	Moderatly Aware	Not Aware	Fully Aware	Moderatly Aware	Not Aware	Not Aware	Fully Aware	Not Aware	Fully Aware	Not Aware	Fully Aware	Not Aware	Not Aware	Moderatly Aware	Not Aware	Moderatly Aware	Fully Aware	Not Aware	Not Aware	No	Yes	No	No	No	No	Yes	No	No	No	No	No	No	Yes	Yes	Yes	Yes	No	Yes	No
246	Female	GCUF	18-25	Bachelor	No	No	Yes	No	Yes	Fully Aware	Moderatly Aware	Not Aware	Fully Aware	Moderatly Aware	Not Aware	Not Aware	Fully Aware	Not Aware	Fully Aware	Not Aware	Fully Aware	Not Aware	Not Aware	Moderatly Aware	Not Aware	Moderatly Aware	Fully Aware	Not Aware	Not Aware	No	Yes	No	No	No	No	Yes	No	No	No	No	No	No	Yes	Yes	Yes	Yes	No	Yes	No
247	Female	GCUF	18-25	Bachelor	No	No	Yes	No	Yes	Fully Aware	Moderatly Aware	Not Aware	Fully Aware	Moderatly Aware	Not Aware	Not Aware	Fully Aware	Not Aware	Fully Aware	Not Aware	Fully Aware	Not Aware	Not Aware	Moderatly Aware	Not Aware	Moderatly Aware	Fully Aware	Not Aware	Not Aware	No	Yes	No	No	No	No	Yes	No	No	No	No	No	No	Yes	Yes	Yes	Yes	No	Yes	No
248	Female	GCUF	18-25	Bachelor	No	No	Yes	No	Yes	Fully Aware	Moderatly Aware	Not Aware	Fully Aware	Moderatly Aware	Not Aware	Not Aware	Fully Aware	Not Aware	Fully Aware	Not Aware	Fully Aware	Not Aware	Not Aware	Moderatly Aware	Not Aware	Moderatly Aware	Fully Aware	Not Aware	Not Aware	No	Yes	No	No	No	No	Yes	No	No	No	No	No	No	Yes	Yes	Yes	Yes	No	Yes	No
249	Female	GCUF	18-25	Bachelor	No	No	Yes	No	Yes	Fully Aware	Moderatly Aware	Not Aware	Fully Aware	Moderatly Aware	Not Aware	Not Aware	Fully Aware	Not Aware	Fully Aware	Not Aware	Fully Aware	Not Aware	Not Aware	Moderatly Aware	Not Aware	Moderatly Aware	Fully Aware	Not Aware	Not Aware	No	Yes	No	No	No	No	Yes	Yes	No	No	Yes	No	No	Yes	No	Yes	Yes	Yes	Yes	No
250	Female	GCUF	18-25	Bachelor	No	No	Yes	No	Yes	Fully Aware	Moderatly Aware	Moderatly Aware	Fully Aware	Moderatly Aware	Not Aware	Not Aware	Fully Aware	Not Aware	Fully Aware	Not Aware	Fully Aware	Not Aware	Not Aware	Moderatly Aware	Not Aware	Moderatly Aware	Fully Aware	Not Aware	Not Aware	No	Yes	No	No	No	No	Yes	Yes	No	No	Yes	No	No	Yes	No	Yes	Yes	Yes	Yes	No
251	Female	GCUF	18-25	Bachelor	No	No	Yes	No	Yes	Fully Aware	Moderatly Aware	Moderatly Aware	Fully Aware	Moderatly Aware	Not Aware	Not Aware	Fully Aware	Not Aware	Fully Aware	Not Aware	Fully Aware	Not Aware	Not Aware	Moderatly Aware	Not Aware	Moderatly Aware	Fully Aware	Not Aware	Not Aware	No	Yes	No	No	No	No	Yes	Yes	No	No	Yes	No	No	Yes	No	Yes	Yes	Yes	Yes	No
252	Female	GCUF	18-25	Bachelor	No	No	Yes	No	Yes	Fully Aware	Moderatly Aware	Moderatly Aware	Fully Aware	Moderatly Aware	Not Aware	Not Aware	Fully Aware	Not Aware	Fully Aware	Not Aware	Fully Aware	Not Aware	Not Aware	Moderatly Aware	Not Aware	Moderatly Aware	Fully Aware	Not Aware	Not Aware	No	Yes	No	No	No	No	Yes	Yes	No	No	Yes	No	No	Yes	No	Yes	Yes	Yes	Yes	No
253	Female	GCUF	18-25	Bachelor	No	No	Yes	No	Yes	Fully Aware	Moderatly Aware	Moderatly Aware	Fully Aware	Moderatly Aware	Not Aware	Not Aware	Fully Aware	Not Aware	Fully Aware	Not Aware	Fully Aware	Not Aware	Not Aware	Moderatly Aware	Not Aware	Moderatly Aware	Fully Aware	Not Aware	Not Aware	No	Yes	No	No	No	No	Yes	Yes	No	No	Yes	No	No	Yes	No	Yes	Yes	Yes	Yes	No
254	Female	GCUF	18-25	Bachelor	No	No	Yes	No	Yes	Fully Aware	Moderatly Aware	Moderatly Aware	Fully Aware	Moderatly Aware	Not Aware	Not Aware	Fully Aware	Not Aware	Fully Aware	Not Aware	Fully Aware	Not Aware	Not Aware	Moderatly Aware	Not Aware	Moderatly Aware	Fully Aware	Not Aware	Not Aware	No	Yes	No	No	No	No	Yes	Yes	No	No	Yes	No	No	Yes	No	Yes	Yes	Yes	Yes	No
255	Female	GCUF	18-25	Bachelor	No	No	Yes	No	Yes	Fully Aware	Moderatly Aware	Moderatly Aware	Fully Aware	Moderatly Aware	Not Aware	Not Aware	Fully Aware	Not Aware	Fully Aware	Not Aware	Fully Aware	Not Aware	Not Aware	Moderatly Aware	Not Aware	Moderatly Aware	Fully Aware	Not Aware	Not Aware	No	Yes	No	No	No	No	Yes	Yes	No	No	Yes	No	No	Yes	No	Yes	Yes	Yes	Yes	No
256	Female	GCUF	18-25	Bachelor	No	No	Yes	No	Yes	Fully Aware	Moderatly Aware	Moderatly Aware	Fully Aware	Moderatly Aware	Not Aware	Not Aware	Fully Aware	Not Aware	Fully Aware	Not Aware	Fully Aware	Not Aware	Not Aware	Moderatly Aware	Not Aware	Moderatly Aware	Fully Aware	Not Aware	Not Aware	No	Yes	No	No	No	No	Yes	Yes	No	No	Yes	No	No	Yes	No	Yes	Yes	Yes	Yes	No
257	Female	GCUF	18-25	Bachelor	No	No	Yes	No	Yes	Fully Aware	Moderatly Aware	Moderatly Aware	Fully Aware		Not Aware	Not Aware	Fully Aware	Not Aware	Fully Aware	Not Aware	Fully Aware	Not Aware	Not Aware	Moderatly Aware	Not Aware	Moderatly Aware	Fully Aware	Not Aware	Not Aware	No	Yes	No	No	No	No	Yes	Yes	No	No	Yes	No	No	Yes	No	Yes	Yes	Yes	Yes	No
258	Female	GCUF	18-25	Bachelor	No	No	Yes	No	Yes	Fully Aware	Moderatly Aware	Moderatly Aware	Fully Aware		Not Aware	Not Aware	Fully Aware	Not Aware	Fully Aware	Not Aware	Fully Aware	Not Aware	Not Aware	Moderatly Aware	Not Aware	Moderatly Aware	Fully Aware	Not Aware	Not Aware	No	Yes	No	No	No	No	Yes	Yes	No	No	Yes	No	No	Yes	No	Yes	Yes	Yes	Yes	No
259	Female	GCUF	18-25	Bachelor	No	No	Yes	No	Yes	Fully Aware	Moderatly Aware	Moderatly Aware	Fully Aware		Not Aware	Not Aware	Fully Aware	Not Aware	Fully Aware	Not Aware	Fully Aware	Not Aware	Not Aware	Moderatly Aware	Not Aware	Moderatly Aware	Fully Aware	Not Aware	Not Aware	No	Yes	No	No	No	No	Yes	Yes	No	No	Yes	No	No	Yes	No	Yes	Yes	Yes	Yes	No
260	Female	GCUF	18-25	Bachelor	No	No	Yes	No	Yes	Fully Aware	Moderatly Aware	Moderatly Aware	Fully Aware		Not Aware	Not Aware	Fully Aware	Not Aware	Fully Aware	Not Aware	Fully Aware	Not Aware	Not Aware	Moderatly Aware	Not Aware	Moderatly Aware	Fully Aware	Not Aware	Not Aware	No	Yes	No	No	No	No	Yes	Yes	No	No	Yes	No	No	Yes	No	Yes	Yes	Yes	Yes	No
261	Female	GCUF	18-25	Bachelor	No	No	Yes	No	Yes	Fully Aware	Moderatly Aware	Moderatly Aware	Fully Aware		Not Aware	Not Aware	Fully Aware	Not Aware	Fully Aware	Not Aware	Fully Aware	Not Aware	Not Aware	Moderatly Aware	Not Aware	Moderatly Aware	Fully Aware	Not Aware	Not Aware	No	Yes	No	No	No	No	Yes	Yes	No	No	Yes	No	No	Yes	No	Yes	Yes	Yes	Yes	No
262	Female	GCUF	18-25	Bachelor	No	No	Yes	No	Yes	Fully Aware	Moderatly Aware	Moderatly Aware	Fully Aware		Not Aware	Not Aware	Fully Aware	Not Aware	Fully Aware	Not Aware	Fully Aware	Not Aware	Not Aware	Moderatly Aware	Not Aware	Moderatly Aware	Fully Aware	Not Aware	Not Aware	No	Yes	No	No	No	No	Yes	Yes	No	No	Yes	No	No	Yes	No	Yes	Yes	Yes	Yes	No
263	Female	GCUF	18-25	Bachelor	No	No	Yes	No	Yes	Fully Aware	Moderatly Aware	Moderatly Aware	Fully Aware		Not Aware	Not Aware	Fully Aware	Not Aware	Fully Aware	Not Aware	Fully Aware	Not Aware	Not Aware	Moderatly Aware	Not Aware	Moderatly Aware	Fully Aware	Not Aware	Not Aware	No	Yes	No	No	No	No	Yes	Yes	No	No	Yes	No	No	Yes	No	Yes	Yes	Yes	Yes	No
264	Female	GCUF	18-25	Bachelor	No	No	Yes	No	Yes	Fully Aware	Moderatly Aware	Moderatly Aware	Fully Aware		Not Aware	Not Aware	Fully Aware	Not Aware	Fully Aware	Not Aware	Fully Aware	Not Aware	Not Aware	Moderatly Aware	Not Aware	Moderatly Aware	Fully Aware	Not Aware	Not Aware	No	Yes	No	No	No	No	Yes	Yes	No	No	Yes	No	No	Yes	No	Yes	Yes	Yes	Yes	No
265	Female	GCUF	18-25	Bachelor	No	No	Yes	No	Yes	Fully Aware	Moderatly Aware	Moderatly Aware	Fully Aware		Not Aware	Not Aware	Fully Aware	Not Aware	Fully Aware	Not Aware	Fully Aware	Not Aware	Not Aware	Moderatly Aware	Not Aware	Moderatly Aware	Fully Aware	Not Aware	Not Aware	No	Yes	No	No	No	No	Yes	Yes	No	No	Yes	No	No	Yes	No	Yes	Yes	Yes	Yes	No
266	Female	GCUF	18-25	Bachelor	No	No	Yes	No	Yes	Fully Aware	Moderatly Aware	Moderatly Aware	Fully Aware		Not Aware	Not Aware	Fully Aware	Not Aware	Fully Aware	Not Aware	Fully Aware	Not Aware	Not Aware	Moderatly Aware	Not Aware	Moderatly Aware	Fully Aware	Not Aware	Not Aware	No	Yes	No	No	No	No	Yes	Yes	No	No	Yes	No	No	Yes	No	Yes	Yes	Yes	Yes	No
267	Female	GCUF	18-25	Bachelor	No	No	Yes	No	Yes	Fully Aware	Moderatly Aware	Moderatly Aware	Fully Aware		Not Aware	Not Aware	Fully Aware	Not Aware	Fully Aware	Not Aware	Fully Aware	Not Aware	Not Aware	Moderatly Aware	Not Aware	Moderatly Aware	Fully Aware	Not Aware	Not Aware	No	Yes	No	No	No	No	Yes	Yes	No	No	Yes	No	No	Yes	No	Yes	Yes	Yes	Yes	No
268	Female	GCUF	18-25	Bachelor	No	No	Yes	No	Yes	Fully Aware	Moderatly Aware	Moderatly Aware	Fully Aware		Not Aware	Not Aware	Fully Aware	Not Aware	Fully Aware	Not Aware	Fully Aware	Not Aware	Not Aware	Moderatly Aware	Not Aware	Fully Aware	Fully Aware	Not Aware	Not Aware	No	Yes	No	No	No	No	Yes	Yes	No	No	Yes	No	No	Yes	No	Yes	Yes	Yes	Yes	No
269	Female	GCUF	18-25	Bachelor	No	No	Yes	No	Yes	Fully Aware	Moderatly Aware	Moderatly Aware	Fully Aware		Not Aware	Not Aware	Fully Aware	Not Aware	Fully Aware	Not Aware	Fully Aware	Not Aware	Not Aware	Moderatly Aware	Not Aware	Fully Aware	Fully Aware	Not Aware	Not Aware	No	Yes	No	No	No	No	Yes	Yes	No	No	Yes	No	No	Yes	No	Yes	Yes	Yes	Yes	No
270	Female	GCUF	18-25	Bachelor	No	No	Yes	No	Yes	Fully Aware	Moderatly Aware	Moderatly Aware	Fully Aware		Not Aware	Not Aware	Fully Aware	Not Aware	Fully Aware	Not Aware	Fully Aware	Not Aware	Not Aware	Moderatly Aware	Not Aware	Fully Aware	Fully Aware	Not Aware	Not Aware	No	Yes	No	No	No	No	Yes	Yes	No	No	Yes	No	No	Yes	No	Yes	Yes	Yes	Yes	No
271	Female	Barani	18-25	Bachelor	No	No	Yes	No	Yes	Fully Aware	Moderatly Aware	Moderatly Aware	Fully Aware		Not Aware	Not Aware	Fully Aware	Not Aware	Fully Aware	Not Aware	Fully Aware	Not Aware	Not Aware	Moderatly Aware	Not Aware	Fully Aware	Fully Aware	Not Aware	Not Aware	No	Yes	No	No	No	No	Yes	Yes	No	No	Yes	No	No	Yes	No	Yes	Yes	Yes	Yes	No
272	Female	Barani	18-25	Bachelor	No	No	Yes	No	Yes	Fully Aware	Moderatly Aware	Moderatly Aware	Fully Aware		Not Aware	Not Aware	Fully Aware	Not Aware	Fully Aware	Not Aware	Fully Aware	Not Aware	Not Aware	Moderatly Aware	Not Aware	Fully Aware	Fully Aware	Not Aware	Not Aware	No	Yes	No	No	No	No	Yes	Yes	No	No	Yes	No	No	Yes	No	Yes	Yes	Yes	Yes	No
273	Female	Barani	18-25	Bachelor	No	No	Yes	No	Yes	Fully Aware	Moderatly Aware	Moderatly Aware	Fully Aware		Not Aware	Not Aware	Fully Aware	Not Aware	Fully Aware	Not Aware	Fully Aware	Not Aware	Not Aware	Moderatly Aware	Not Aware	Fully Aware	Fully Aware	Not Aware	Not Aware	No	No	No	No	No	No	Yes	Yes	No	No	Yes	No	No	Yes	No	Yes	Yes	Yes	Yes	No
274	Female	Barani	18-25	Bachelor	No	No	Yes	No	Yes	Fully Aware	Moderatly Aware	Moderatly Aware	Fully Aware		Not Aware	Not Aware	Moderatly Aware	Not Aware	Fully Aware	Not Aware	Fully Aware	Not Aware	Not Aware	Moderatly Aware	Not Aware	Fully Aware	Fully Aware	Not Aware	Not Aware	No	No	No	No	No	No	Yes	Yes	No	No	Yes	No	No	Yes	No	Yes	Yes	Yes	Yes	No
275	Female	Barani	18-25	Bachelor	No	No	Yes	No	Yes	Fully Aware	Moderatly Aware	Moderatly Aware	Fully Aware	Fully Aware	Not Aware	Not Aware	Moderatly Aware	Not Aware	Fully Aware	Not Aware	Fully Aware	Not Aware	Not Aware	Moderatly Aware	Not Aware	Fully Aware	Fully Aware	Not Aware	Not Aware	No	No	No	No	No	No	Yes	Yes	No	No	Yes	No	No	Yes	No	Yes	Yes	Yes	Yes	No
276	Female	Barani	18-25	Bachelor	No	No	Yes	No	Yes	Moderatly Aware	Moderatly Aware	Moderatly Aware	Fully Aware	Fully Aware	Not Aware	Not Aware	Moderatly Aware	Not Aware	Fully Aware	Not Aware	Fully Aware	Not Aware	Not Aware	Moderatly Aware	Not Aware	Fully Aware	Fully Aware	Not Aware	Not Aware	No	No	No	No	No	No	Yes	Yes	No	No	Yes	No	No	Yes	No	Yes	Yes	Yes	Yes	No
277	Female	Barani	18-25	Bachelor	No	No	Yes	No	Yes	Moderatly Aware	Moderatly Aware	Moderatly Aware	Fully Aware	Fully Aware	Not Aware	Not Aware	Moderatly Aware	Not Aware	Fully Aware	Not Aware	Fully Aware	Not Aware	Not Aware	Moderatly Aware	Not Aware	Fully Aware	Fully Aware	Not Aware	Not Aware	No	No	No	No	No	No	Yes	Yes	No	No	Yes	No	No	Yes	No	Yes	Yes	Yes	Yes	No
278	Female	Barani	18-25	Bachelor	No	No	Yes	No	Yes	Moderatly Aware	Moderatly Aware	Moderatly Aware	Fully Aware	Fully Aware	Not Aware	Not Aware	Moderatly Aware	Not Aware	Fully Aware	Moderatly Aware	Fully Aware	Not Aware	Not Aware	Moderatly Aware	Not Aware	Fully Aware	Fully Aware	Not Aware	Not Aware	No	No	No	No	No	No	Yes	Yes	No	No	Yes	No	No	Yes	No	Yes	Yes	Yes	Yes	No
279	Female	Barani	18-25	Bachelor	No	No	Yes	No	Yes	Moderatly Aware	Moderatly Aware	Moderatly Aware	Fully Aware	Fully Aware	Not Aware	Not Aware	Moderatly Aware	Not Aware	Fully Aware	Moderatly Aware	Fully Aware	Not Aware	Not Aware	Moderatly Aware	Not Aware	Fully Aware	Fully Aware	Not Aware	Not Aware	No	No	No	No	No	No	Yes	Yes	No	No	Yes	No	No	Yes	No	Yes	Yes	Yes	Yes	No
280	Female	Barani	18-25	Bachelor	No	No	Yes	No	Yes	Moderatly Aware	Moderatly Aware	Fully Aware	Fully Aware	Fully Aware	Not Aware	Moderatly Aware	Moderatly Aware	Not Aware	Fully Aware	Moderatly Aware	Fully Aware	Not Aware	Not Aware	Moderatly Aware	Not Aware	Fully Aware	Fully Aware	Not Aware	Not Aware	No	No	No	No	No	No	Yes	Yes	No	No	Yes	No	No	Yes	No	No	Yes	Yes	Yes	No
281	Female	Barani	18-25	Bachelor	No	No	Yes	No	Yes	Moderatly Aware	Moderatly Aware	Fully Aware	Fully Aware	Fully Aware	Not Aware	Moderatly Aware	Moderatly Aware	Not Aware	Fully Aware	Moderatly Aware	Fully Aware	Not Aware	Not Aware	Moderatly Aware	Not Aware	Fully Aware	Fully Aware	Not Aware	Not Aware	No	No	No	No	No	No	Yes	Yes	No	No	Yes	No	No	Yes	No	No	Yes	Yes	Yes	No
282	Female	Barani	18-25	Bachelor	No	No	Yes	No	Yes	Moderatly Aware	Moderatly Aware	Fully Aware	Fully Aware	Fully Aware	Not Aware	Moderatly Aware	Moderatly Aware	Not Aware	Fully Aware	Moderatly Aware	Fully Aware	Not Aware	Not Aware	Moderatly Aware	Not Aware	Fully Aware	Fully Aware	Not Aware	Not Aware	No	No	No	No	No	No	Yes	Yes	No	No	Yes	No	No	Yes	No	No	Yes	Yes	Yes	No
283	Female	Barani	18-25	Bachelor	No	No	Yes	No	Yes	Moderatly Aware	Moderatly Aware	Fully Aware	Fully Aware	Fully Aware	Not Aware	Moderatly Aware	Moderatly Aware	Not Aware	Fully Aware	Moderatly Aware	Fully Aware	Not Aware	Not Aware	Moderatly Aware	Not Aware	Fully Aware	Fully Aware	Not Aware	Not Aware	No	No	No	No	No	No	Yes	Yes	No	No	Yes	No	No	Yes	No	No	Yes	Yes	Yes	No
284	Female	Barani	18-25	Bachelor	No	No	Yes	No	Yes	Moderatly Aware	Moderatly Aware	Fully Aware	Fully Aware	Fully Aware	Not Aware	Moderatly Aware	Moderatly Aware	Not Aware	Fully Aware	Moderatly Aware	Fully Aware	Not Aware	Not Aware	Moderatly Aware	Not Aware	Fully Aware	Fully Aware	Not Aware	Not Aware	No	No	No	No	No	No	Yes	Yes	No	No	Yes	No	No	Yes	No	No	Yes	Yes	Yes	No
285	Female	Barani	18-25	Bachelor	No	No	Yes	No	Yes	Moderatly Aware	Moderatly Aware	Fully Aware	Fully Aware	Fully Aware	Not Aware	Moderatly Aware	Moderatly Aware	Not Aware	Fully Aware	Moderatly Aware	Fully Aware	Not Aware	Not Aware	Moderatly Aware	Not Aware	Fully Aware	Fully Aware	Not Aware	Not Aware	No	No	No	No	No	No	Yes	Yes	No	No	Yes	No	No	Yes	No	No	Yes	Yes	Yes	No
286	Female	Barani	18-25	Bachelor	No	No	Yes	No	Yes	Moderatly Aware	Moderatly Aware	Fully Aware	Fully Aware	Fully Aware	Not Aware	Moderatly Aware	Moderatly Aware	Not Aware	Fully Aware	Moderatly Aware	Fully Aware	Not Aware	Not Aware	Moderatly Aware	Not Aware	Fully Aware	Fully Aware	Not Aware	Not Aware	No	No	No	No	No	No	Yes	Yes	No	No	Yes	No	No	Yes	No	No	Yes	Yes	Yes	No
287	Female	Barani	18-25	Bachelor	No	No	Yes	No	Yes	Moderatly Aware	Moderatly Aware	Fully Aware	Fully Aware	Fully Aware	Not Aware	Moderatly Aware	Moderatly Aware	Not Aware	Fully Aware	Moderatly Aware	Fully Aware	Not Aware	Not Aware	Moderatly Aware	Not Aware	Fully Aware	Fully Aware	Not Aware	Not Aware	No	No	No	No	No	No	Yes	Yes	No	No	Yes	No	No	Yes	No	No	Yes	Yes	Yes	No
288	Female	Barani	18-25	Bachelor	No	No	Yes	No	Yes	Moderatly Aware	Moderatly Aware	Fully Aware	Fully Aware	Fully Aware	Not Aware	Moderatly Aware	Moderatly Aware	Not Aware	Fully Aware	Moderatly Aware	Fully Aware	Not Aware	Not Aware	Moderatly Aware	Not Aware	Fully Aware	Fully Aware	Not Aware	Not Aware	No	No	No	No	No	No	Yes	Yes	No	No	Yes	No	No	Yes	No	No	Yes	Yes	Yes	No
289	Female	Barani	18-25	Bachelor	No	No	Yes	No	Yes	Moderatly Aware	Moderatly Aware	Fully Aware	Fully Aware	Fully Aware	Not Aware	Moderatly Aware	Moderatly Aware	Not Aware	Fully Aware	Moderatly Aware	Fully Aware	Not Aware	Not Aware	Moderatly Aware	Not Aware	Fully Aware	Fully Aware	Not Aware	Not Aware	No	No	No	No	No	No	Yes	Yes	No	No	Yes	No	No	Yes	No	No	Yes	Yes	Yes	No
290	Female	Barani	18-25	Bachelor	No	No	Yes	No	Yes	Moderatly Aware	Moderatly Aware	Fully Aware	Fully Aware	Fully Aware	Not Aware	Moderatly Aware	Moderatly Aware	Not Aware	Fully Aware	Moderatly Aware	Fully Aware	Not Aware	Not Aware	Moderatly Aware	Not Aware	Fully Aware	Fully Aware	Not Aware	Not Aware	No	No	No	No	No	No	Yes	Yes	No	No	Yes	No	No	Yes	No	No	Yes	Yes	Yes	No
291	Female	Barani	18-25	Bachelor	No	No	Yes	No	Yes	Moderatly Aware	Moderatly Aware	Fully Aware	Fully Aware	Fully Aware	Not Aware	Moderatly Aware	Moderatly Aware	Not Aware	Fully Aware	Moderatly Aware	Fully Aware	Not Aware	Not Aware	Moderatly Aware	Not Aware	Fully Aware	Fully Aware	Not Aware	Not Aware	No	No	No	No	No	No	Yes	Yes	No	No	Yes	No	No	Yes	No	No	Yes	Yes	Yes	No
292	Female	Barani	18-25	Bachelor	No	No	Yes	No	Yes	Moderatly Aware	Moderatly Aware	Fully Aware	Fully Aware	Fully Aware	Not Aware	Moderatly Aware	Moderatly Aware	Not Aware	Fully Aware	Moderatly Aware	Fully Aware	Not Aware	Not Aware	Moderatly Aware	Not Aware	Fully Aware	Fully Aware	Not Aware	Not Aware	No	No	No	No	No	No	Yes	Yes	No	No	Yes	No	No	Yes	No	No	Yes	Yes	Yes	No
293	Female	Barani	18-25	Bachelor	No	No	Yes	No	Yes	Moderatly Aware	Moderatly Aware	Fully Aware	Fully Aware	Fully Aware	Not Aware	Moderatly Aware	Moderatly Aware	Not Aware	Fully Aware	Moderatly Aware	Fully Aware	Not Aware	Not Aware	Moderatly Aware	Not Aware	Fully Aware	Fully Aware	Not Aware	Not Aware	No	No	No	No	No	No	Yes	Yes	No	No	Yes	No	No	Yes	No	No	Yes	Yes	Yes	No
294	Female	Barani	18-25	Bachelor	No	No	Yes	No	Yes	Moderatly Aware	Moderatly Aware	Fully Aware	Fully Aware	Fully Aware	Not Aware	Moderatly Aware	Moderatly Aware	Not Aware	Fully Aware	Moderatly Aware	Fully Aware	Not Aware	Not Aware	Moderatly Aware	Not Aware	Fully Aware	Fully Aware	Not Aware	Not Aware	No	No	No	No	No	No	Yes	Yes	No	No	Yes	No	No	Yes	No	No	Yes	Yes	Yes	No
295	Female	Barani	18-25	Bachelor	No	No	Yes	No	Yes	Moderatly Aware	Moderatly Aware	Fully Aware	Fully Aware	Fully Aware	Not Aware	Moderatly Aware	Moderatly Aware	Not Aware	Fully Aware	Moderatly Aware	Fully Aware	Not Aware	Not Aware	Moderatly Aware	Not Aware	Fully Aware	Fully Aware	Not Aware	Not Aware	No	No	No	No	No	No	Yes	Yes	No	No	Yes	No	No	Yes	No	No	Yes	Yes	Yes	No
296	Female	Barani	18-25	Bachelor	No	No	Yes	No	Yes	Moderatly Aware	Moderatly Aware	Fully Aware	Fully Aware	Fully Aware	Not Aware	Moderatly Aware	Moderatly Aware	Not Aware	Fully Aware	Moderatly Aware	Fully Aware	Not Aware	Not Aware	Moderatly Aware	Not Aware	Fully Aware	Fully Aware	Not Aware	Not Aware	No	No	No	No	No	No	Yes	Yes	No	No	Yes	No	No	Yes	No	No	Yes	Yes	Yes	No
297	Female	Barani	18-25	Bachelor	No	No	Yes	No	Yes	Moderatly Aware	Moderatly Aware	Fully Aware	Fully Aware	Fully Aware	Not Aware	Moderatly Aware	Moderatly Aware	Not Aware	Fully Aware	Moderatly Aware	Fully Aware	Not Aware	Not Aware	Moderatly Aware	Not Aware	Fully Aware	Fully Aware	Not Aware	Not Aware	No	No	No	No	No	No	Yes	Yes	No	No	Yes	No	No	Yes	No	No	Yes	Yes	Yes	No
298	Female	Barani	18-25	Bachelor	No	No	Yes	No	Yes	Moderatly Aware	Moderatly Aware	Fully Aware	Fully Aware	Fully Aware	Not Aware	Moderatly Aware	Moderatly Aware	Not Aware	Fully Aware	Moderatly Aware	Fully Aware	Not Aware	Not Aware	Moderatly Aware	Not Aware	Fully Aware	Fully Aware	Moderatly Aware	Not Aware	No	No	No	No	No	No	Yes	Yes	No	No	Yes	No	No	Yes	No	No	Yes	Yes	Yes	No
299	Female	Barani	18-25	Bachelor	No	Yes	Yes	No	Yes	Moderatly Aware	Moderatly Aware	Fully Aware	Fully Aware	Fully Aware	Not Aware	Moderatly Aware	Moderatly Aware	Not Aware	Fully Aware	Moderatly Aware	Fully Aware	Not Aware	Not Aware	Moderatly Aware	Not Aware	Fully Aware	Fully Aware	Moderatly Aware	Not Aware	No	No	No	No	No	No	No	Yes	Yes	No	Yes	No	No	Yes	Yes	No	Yes	Yes	Yes	Yes
300	Female	Barani	18-25	Bachelor	No	Yes	Yes	No	No	Moderatly Aware	Moderatly Aware	Fully Aware	Fully Aware	Fully Aware	Not Aware	Moderatly Aware	Moderatly Aware	Not Aware	Fully Aware	Moderatly Aware	Fully Aware	Not Aware	Not Aware	Moderatly Aware	Not Aware	Fully Aware	Fully Aware	Moderatly Aware	Not Aware	No	No	No	No	No	No	No	Yes	Yes	No	Yes	No	No	Yes	Yes	No	Yes	Yes	Yes	Yes
301	Female	Barani	18-25	Bachelor	No	Yes	Yes	No	No	Moderatly Aware	Moderatly Aware	Fully Aware	Fully Aware	Fully Aware	Not Aware	Moderatly Aware	Moderatly Aware	Not Aware	Fully Aware	Moderatly Aware	Fully Aware	Not Aware	Not Aware	Moderatly Aware	Not Aware	Fully Aware	Fully Aware	Moderatly Aware	Not Aware	No	No	No	No	No	No	No	Yes	Yes	No	Yes	No	No	Yes	Yes	No	Yes	Yes	Yes	Yes
302	Female	Barani	18-25	Bachelor	No	Yes	Yes	No	No	Moderatly Aware	Moderatly Aware	Fully Aware	Fully Aware	Fully Aware	Not Aware	Moderatly Aware	Moderatly Aware	Not Aware	Fully Aware	Moderatly Aware	Fully Aware	Not Aware	Fully Aware	Moderatly Aware	Not Aware	Fully Aware	Fully Aware	Moderatly Aware	Not Aware	No	No	No	No	No	No	No	Yes	Yes	No	Yes	No	No	Yes	Yes	No	Yes	Yes	Yes	Yes
303	Female	Barani	18-25	Bachelor	No	Yes	Yes	No	No	Moderatly Aware	Moderatly Aware	Fully Aware	Fully Aware	Fully Aware	Not Aware	Moderatly Aware	Moderatly Aware	Not Aware	Fully Aware	Moderatly Aware	Fully Aware	Not Aware	Fully Aware	Moderatly Aware	Not Aware	Fully Aware	Fully Aware	Moderatly Aware	Not Aware	No	No	No	No	No	No	No	Yes	Yes	No	Yes	No	No	Yes	Yes	No	Yes	Yes	Yes	Yes
304	Female	Barani	18-25	Bachelor	No	Yes	Yes	No	No	Moderatly Aware	Fully Aware	Fully Aware	Fully Aware	Fully Aware	Not Aware	Moderatly Aware	Moderatly Aware	Not Aware	Fully Aware	Moderatly Aware	Fully Aware	Not Aware	Fully Aware	Moderatly Aware	Not Aware	Fully Aware	Fully Aware	Moderatly Aware	Not Aware	No	No	No	No	No	No	No	Yes	Yes	No	Yes	No	No	Yes	Yes	No	Yes	Yes	Yes	Yes
305	Female	Barani	18-25	Bachelor	No	Yes	Yes	No	No	Moderatly Aware	Fully Aware	Fully Aware	Fully Aware	Fully Aware	Not Aware	Moderatly Aware	Moderatly Aware	Not Aware	Fully Aware	Moderatly Aware	Fully Aware	Not Aware	Fully Aware	Moderatly Aware	Not Aware	Fully Aware	Fully Aware	Moderatly Aware	Not Aware	No	No	No	No	No	No	No	Yes	Yes	No	Yes	No	No	Yes	Yes	No	Yes	Yes	Yes	Yes
306	Female	Barani	18-25	Bachelor	No	Yes	Yes	No	No	Moderatly Aware	Fully Aware	Fully Aware	Fully Aware	Fully Aware	Moderatly Aware	Moderatly Aware	Moderatly Aware	Not Aware	Fully Aware	Moderatly Aware	Fully Aware	Not Aware	Fully Aware	Moderatly Aware	Not Aware	Fully Aware	Fully Aware	Moderatly Aware	Not Aware	No	No	No	No	No	No	No	Yes	Yes	No	Yes	No	No	Yes	Yes	No	Yes	Yes	Yes	Yes
307	Female	Barani	18-25	Bachelor	No	Yes	Yes	No	No	Moderatly Aware	Fully Aware	Fully Aware	Fully Aware	Fully Aware	Moderatly Aware	Moderatly Aware	Moderatly Aware	Moderatly Aware	Fully Aware	Moderatly Aware	Fully Aware	Not Aware	Fully Aware	Moderatly Aware	Not Aware	Fully Aware	Fully Aware	Moderatly Aware	Not Aware	No	No	No	No	No	No	No	Yes	Yes	No	Yes	No	No	Yes	Yes	No	Yes	Yes	Yes	Yes
308	Female	Barani	18-25	Bachelor	No	Yes	Yes	No	No	Moderatly Aware	Fully Aware	Fully Aware	Fully Aware	Fully Aware	Moderatly Aware	Moderatly Aware	Moderatly Aware	Moderatly Aware	Fully Aware	Moderatly Aware	Fully Aware	Not Aware	Fully Aware	Moderatly Aware	Not Aware	Fully Aware	Fully Aware	Moderatly Aware	Not Aware	No	No	No	No	No	No	No	Yes	Yes	No	Yes	No	No	Yes	Yes	No	Yes	Yes	Yes	Yes
309	Female	Barani	18-25	Bachelor	No	Yes	Yes	No	No	Moderatly Aware	Fully Aware	Fully Aware	Fully Aware	Fully Aware	Moderatly Aware	Moderatly Aware	Moderatly Aware	Moderatly Aware	Fully Aware	Moderatly Aware	Fully Aware	Not Aware	Fully Aware	Moderatly Aware	Not Aware	Fully Aware	Fully Aware	Moderatly Aware	Not Aware	No	No	No	No	No	No	No	Yes	Yes	No	Yes	No	No	Yes	Yes	No	Yes	Yes	Yes	Yes
310	Female	Barani	18-25	Bachelor	No	Yes	Yes	No	No	Moderatly Aware	Fully Aware	Fully Aware	Fully Aware	Fully Aware	Moderatly Aware	Moderatly Aware	Moderatly Aware	Moderatly Aware	Fully Aware	Moderatly Aware	Fully Aware	Not Aware	Fully Aware	Moderatly Aware	Not Aware	Fully Aware	Fully Aware	Moderatly Aware	Not Aware	No	No	No	No	No	No	No	Yes	Yes	No	Yes	No	No	Yes	Yes	No	Yes	Yes	Yes	Yes
311	Female	Barani	18-25	Bachelor	No	Yes	Yes	No	No	Moderatly Aware	Fully Aware	Fully Aware	Fully Aware	Fully Aware	Moderatly Aware	Moderatly Aware	Moderatly Aware	Moderatly Aware	Fully Aware	Moderatly Aware	Fully Aware	Not Aware	Fully Aware	Moderatly Aware	Not Aware	Fully Aware	Fully Aware	Moderatly Aware	Not Aware	No	No	No	No	No	No	No	Yes	Yes	No	Yes	No	No	Yes	Yes	No	Yes	Yes	Yes	Yes
312	Female	Barani	18-25	Bachelor	No	Yes	Yes	No	No	Moderatly Aware	Fully Aware	Fully Aware	Fully Aware	Fully Aware	Moderatly Aware	Moderatly Aware	Moderatly Aware	Moderatly Aware	Fully Aware	Moderatly Aware	Fully Aware	Not Aware	Fully Aware	Moderatly Aware	Not Aware	Fully Aware	Fully Aware	Moderatly Aware	Not Aware	No	No	No	No	No	No	No	Yes	Yes	No	Yes	No	No	Yes	Yes	No	Yes	Yes	Yes	Yes
313	Female	Barani	18-25	Bachelor	No	Yes	Yes	No	No	Moderatly Aware	Fully Aware	Fully Aware	Fully Aware	Fully Aware	Moderatly Aware	Moderatly Aware	Moderatly Aware	Moderatly Aware	Fully Aware	Moderatly Aware	Fully Aware	Not Aware	Fully Aware	Moderatly Aware	Not Aware	Fully Aware	Fully Aware	Moderatly Aware	Not Aware	No	No	No	No	No	No	No	Yes	Yes	No	Yes	No	No	Yes	Yes	No	Yes	Yes	Yes	Yes
314	Female	Barani	18-25	Bachelor	No	Yes	Yes	No	No	Moderatly Aware	Fully Aware	Fully Aware	Fully Aware	Fully Aware	Moderatly Aware	Moderatly Aware	Moderatly Aware	Moderatly Aware	Fully Aware	Moderatly Aware	Fully Aware	Not Aware	Fully Aware	Moderatly Aware	Not Aware	Fully Aware	Fully Aware	Moderatly Aware	Not Aware	No	No	No	No	No	No	No	Yes	Yes	No	Yes	No	No	Yes	Yes	No	Yes	Yes	Yes	Yes
315	Female	Barani	18-25	Bachelor	No	Yes	Yes	No	No	Moderatly Aware	Fully Aware	Fully Aware	Fully Aware	Fully Aware	Moderatly Aware	Moderatly Aware	Moderatly Aware	Moderatly Aware	Fully Aware	Moderatly Aware	Fully Aware	Not Aware	Fully Aware	Moderatly Aware	Not Aware	Fully Aware	Fully Aware	Moderatly Aware	Not Aware	No	No	No	No	No	No	No	Yes	Yes	No	Yes	No	No	Yes	Yes	No	Yes	Yes	Yes	Yes
316	Female	Barani	18-25	Bachelor	No	Yes	Yes	No	No	Moderatly Aware	Fully Aware	Fully Aware	Fully Aware	Fully Aware	Moderatly Aware	Moderatly Aware	Moderatly Aware	Moderatly Aware	Fully Aware	Moderatly Aware	Fully Aware	Not Aware	Fully Aware	Moderatly Aware	Not Aware	Fully Aware	Fully Aware	Moderatly Aware	Not Aware	No	No	No	No	No	No	No	Yes	Yes	No	Yes	No	No	Yes	Yes	No	Yes	Yes	Yes	Yes
317	Female	Barani	18-25	Bachelor	No	Yes	Yes	No	No	Moderatly Aware	Fully Aware	Fully Aware	Fully Aware	Fully Aware	Moderatly Aware	Moderatly Aware	Moderatly Aware	Moderatly Aware	Fully Aware	Moderatly Aware	Fully Aware	Not Aware	Fully Aware	Moderatly Aware	Not Aware	Fully Aware	Fully Aware	Moderatly Aware	Not Aware	No	No	No	No	No	No	No	Yes	Yes	No	Yes	No	No	Yes	Yes	No	Yes	Yes	Yes	Yes
318	Female	Barani	18-25	Bachelor	No	Yes	Yes	No	No	Moderatly Aware	Fully Aware	Fully Aware	Fully Aware	Fully Aware	Moderatly Aware	Moderatly Aware	Moderatly Aware	Moderatly Aware	Fully Aware	Moderatly Aware	Fully Aware	Not Aware	Fully Aware	Moderatly Aware	Not Aware	Fully Aware	Fully Aware	Moderatly Aware	Not Aware	No	No	No	No	No	No	No	Yes	Yes	No	Yes	No	No	Yes	Yes	No	Yes	Yes	Yes	Yes
319	Female	Barani	18-25	Bachelor	No	Yes	Yes	No	No	Moderatly Aware	Fully Aware	Fully Aware	Fully Aware	Fully Aware	Moderatly Aware	Moderatly Aware	Moderatly Aware	Moderatly Aware	Fully Aware	Moderatly Aware	Fully Aware	Not Aware	Fully Aware	Moderatly Aware	Not Aware	Fully Aware	Fully Aware	Moderatly Aware	Not Aware	No	No	No	No	No	No	No	Yes	Yes	No	Yes	No	No	Yes	Yes	No	Yes	Yes	Yes	Yes
320	Female	Barani	18-25	Bachelor	No	Yes	Yes	No	No	Moderatly Aware	Fully Aware	Fully Aware	Fully Aware	Fully Aware	Moderatly Aware	Moderatly Aware	Moderatly Aware	Moderatly Aware	Fully Aware	Moderatly Aware	Fully Aware	Not Aware	Fully Aware	Moderatly Aware	Not Aware	Fully Aware	Fully Aware	Moderatly Aware	Not Aware	No	No	No	No	No	No	No	Yes	Yes	No	Yes	No	No	Yes	Yes	No	Yes	Yes	Yes	Yes
321	Female	Montgomery	18-25	Bachelor	No	Yes	Yes	No	No	Moderatly Aware	Fully Aware	Fully Aware	Fully Aware	Fully Aware	Moderatly Aware	Moderatly Aware	Moderatly Aware	Moderatly Aware	Fully Aware	Moderatly Aware	Fully Aware	Not Aware	Fully Aware	Moderatly Aware	Not Aware	Fully Aware	Fully Aware	Moderatly Aware	Not Aware	No	No	No	No	No	No	No	Yes	Yes	No	Yes	No	No	Yes	Yes	No	Yes	Yes	Yes	Yes
322	Female	Montgomery	18-25	Bachelor	No	Yes	Yes	No	No	Moderatly Aware	Fully Aware	Fully Aware	Fully Aware	Fully Aware	Moderatly Aware	Moderatly Aware	Moderatly Aware	Moderatly Aware	Fully Aware	Moderatly Aware	Fully Aware	Not Aware	Fully Aware	Moderatly Aware	Not Aware	Fully Aware	Fully Aware	Moderatly Aware	Not Aware	No	No	No	No	No	No	No	Yes	Yes	No	Yes	No	No	Yes	Yes	No	Yes	Yes	No	Yes
323	Female	Montgomery	18-25	Bachelor	No	Yes	Yes	No	No	Moderatly Aware	Fully Aware	Fully Aware	Fully Aware	Fully Aware	Moderatly Aware	Moderatly Aware	Moderatly Aware	Moderatly Aware	Fully Aware	Moderatly Aware	Fully Aware	Not Aware	Fully Aware	Moderatly Aware	Not Aware	Fully Aware	Fully Aware	Moderatly Aware	Not Aware	No	No	No	No	No	No	No	Yes	Yes	No	Yes	No	No	Yes	Yes	No	Yes	Yes	No	Yes
324	Female	Montgomery	18-25	Bachelor	No	Yes	Yes	No	No	Moderatly Aware	Fully Aware	Fully Aware	Fully Aware	Fully Aware	Moderatly Aware	Moderatly Aware	Moderatly Aware	Moderatly Aware	Fully Aware	Moderatly Aware	Fully Aware	Not Aware	Fully Aware	Moderatly Aware	Not Aware	Fully Aware	Fully Aware	Moderatly Aware	Not Aware	No	No	No	No	No	No	No	Yes	Yes	No	Yes	No	No	Yes	Yes	No	Yes	Yes	No	Yes
325	Female	Montgomery	18-25	Bachelor	No	Yes	Yes	No	No	Moderatly Aware	Fully Aware	Fully Aware	Fully Aware	Fully Aware	Moderatly Aware	Moderatly Aware	Moderatly Aware	Moderatly Aware	Fully Aware	Moderatly Aware	Fully Aware	Not Aware	Fully Aware	Moderatly Aware	Not Aware	Fully Aware	Fully Aware	Moderatly Aware	Not Aware	No	No	No	No	No	No	No	Yes	Yes	No	Yes	No	No	Yes	Yes	No	Yes	Yes	No	Yes
326	Female	Montgomery	18-25	Bachelor	No	Yes	Yes	No	No	Moderatly Aware	Fully Aware	Fully Aware	Fully Aware	Fully Aware	Moderatly Aware	Moderatly Aware	Moderatly Aware	Moderatly Aware	Fully Aware	Moderatly Aware	Fully Aware	Not Aware	Fully Aware	Moderatly Aware	Not Aware	Fully Aware	Fully Aware	Moderatly Aware	Not Aware	No	No	No	No	No	No	No	Yes	Yes	No	Yes	No	No	Yes	Yes	No	Yes	Yes	No	Yes
327	Female	Montgomery	18-25	Bachelor	No	Yes	Yes	No	No	Moderatly Aware	Fully Aware	Fully Aware	Fully Aware	Fully Aware	Moderatly Aware	Moderatly Aware	Moderatly Aware	Moderatly Aware	Fully Aware	Moderatly Aware	Fully Aware	Not Aware	Fully Aware	Moderatly Aware	Not Aware	Fully Aware	Fully Aware	Moderatly Aware	Not Aware	No	No	No	No	No	No	No	Yes	Yes	No	Yes	No	No	Yes	Yes	No	Yes	Yes	No	Yes
328	Female	Montgomery	18-25	Bachelor	No	Yes	Yes	No	No	Moderatly Aware	Fully Aware	Fully Aware	Fully Aware	Fully Aware	Moderatly Aware	Moderatly Aware	Moderatly Aware	Moderatly Aware	Fully Aware	Moderatly Aware	Fully Aware	Not Aware	Fully Aware	Moderatly Aware	Not Aware	Fully Aware	Fully Aware	Moderatly Aware	Not Aware	No	No	No	No	No	No	No	Yes	Yes	No	Yes	No	No	Yes	Yes	No	Yes	Yes	No	Yes
329	Female	Montgomery	18-25	Bachelor	No	Yes	Yes	No	No	Moderatly Aware	Fully Aware	Fully Aware	Fully Aware	Fully Aware	Moderatly Aware	Moderatly Aware	Moderatly Aware	Moderatly Aware	Fully Aware	Moderatly Aware	Fully Aware	Not Aware	Fully Aware	Moderatly Aware	Not Aware	Fully Aware	Fully Aware	Moderatly Aware	Not Aware	No	No	No	No	No	No	No	Yes	Yes	No	Yes	No	No	Yes	Yes	No	Yes	Yes	No	Yes
330	Female	Montgomery	18-25	Bachelor	No	Yes	Yes	No	No	Moderatly Aware	Fully Aware	Fully Aware	Fully Aware	Fully Aware	Moderatly Aware	Moderatly Aware	Moderatly Aware	Moderatly Aware	Fully Aware	Moderatly Aware	Fully Aware	Not Aware	Fully Aware	Moderatly Aware	Not Aware	Fully Aware	Fully Aware	Moderatly Aware	Not Aware	No	No	No	No	No	No	No	Yes	Yes	No	Yes	No	No	Yes	Yes	No	Yes	Yes	No	Yes
331	Female	Montgomery	18-25	Bachelor	No	Yes	Yes	No	No	Moderatly Aware	Fully Aware	Fully Aware	Fully Aware	Fully Aware	Moderatly Aware	Moderatly Aware	Moderatly Aware	Moderatly Aware	Fully Aware	Moderatly Aware	Fully Aware	Not Aware	Fully Aware	Moderatly Aware	Not Aware	Fully Aware	Fully Aware	Moderatly Aware	Not Aware	No	No	No	No	No	No	No	Yes	Yes	No	Yes	No	No	Yes	Yes	No	Yes	Yes	No	Yes
332	Female	Montgomery	18-25	Bachelor	No	Yes	Yes	No	No	Moderatly Aware	Fully Aware	Fully Aware	Fully Aware	Fully Aware	Moderatly Aware	Moderatly Aware	Moderatly Aware	Moderatly Aware	Fully Aware	Moderatly Aware	Fully Aware	Not Aware	Fully Aware	Moderatly Aware	Not Aware	Fully Aware	Fully Aware	Moderatly Aware	Not Aware	No	No	No	No	No	No	No	Yes	Yes	No	Yes	No	No	Yes	Yes	No	Yes	Yes	No	Yes
333	Female	Montgomery	18-25	Bachelor	No	Yes	Yes	No	No	Moderatly Aware	Fully Aware	Fully Aware	Fully Aware	Fully Aware	Moderatly Aware	Moderatly Aware	Moderatly Aware	Moderatly Aware	Fully Aware	Moderatly Aware	Fully Aware	Not Aware	Fully Aware	Moderatly Aware	Not Aware	Fully Aware	Fully Aware	Moderatly Aware	Not Aware	No	No	No	No	No	No	No	Yes	Yes	No	Yes	No	No	Yes	Yes	No	Yes	Yes	No	Yes
334	Female	Montgomery	18-25	Bachelor	No	Yes	Yes	No	No	Moderatly Aware	Fully Aware	Fully Aware	Fully Aware	Fully Aware	Moderatly Aware	Moderatly Aware	Moderatly Aware	Moderatly Aware	Fully Aware	Moderatly Aware	Fully Aware	Not Aware	Fully Aware	Moderatly Aware	Not Aware	Fully Aware	Fully Aware	Moderatly Aware	Not Aware	No	No	No	No	No	No	No	Yes	Yes	No	Yes	No	No	Yes	Yes	No	Yes	Yes	No	Yes
335	Female	Montgomery	18-25	Bachelor	No	Yes	Yes	No	No	Moderatly Aware	Fully Aware	Fully Aware	Fully Aware	Fully Aware	Moderatly Aware	Moderatly Aware	Moderatly Aware	Moderatly Aware	Fully Aware	Moderatly Aware	Fully Aware	Not Aware	Fully Aware	Moderatly Aware	Not Aware	Fully Aware	Fully Aware	Moderatly Aware	Not Aware	No	No	No	No	No	No	No	Yes	Yes	No	Yes	No	No	Yes	Yes	No	Yes	Yes	No	Yes
336	Female	Montgomery	18-25	Bachelor	No	Yes	Yes	No	No	Moderatly Aware	Fully Aware	Fully Aware	Fully Aware	Fully Aware	Moderatly Aware	Moderatly Aware	Moderatly Aware	Moderatly Aware	Fully Aware	Moderatly Aware	Fully Aware	Not Aware	Fully Aware	Moderatly Aware	Not Aware	Fully Aware	Fully Aware	Moderatly Aware	Not Aware	No	No	No	No	No	No	No	Yes	Yes	No	Yes	No	No	Yes	Yes	No	Yes	Yes	No	Yes
337	Female	Montgomery	18-25	Bachelor	No	Yes	Yes	No	No	Moderatly Aware	Fully Aware	Fully Aware	Fully Aware	Fully Aware	Moderatly Aware	Moderatly Aware	Moderatly Aware	Moderatly Aware	Fully Aware	Moderatly Aware	Fully Aware	Not Aware	Fully Aware	Moderatly Aware	Not Aware	Fully Aware	Fully Aware	Moderatly Aware	Not Aware	No	No	No	No	No	No	No	Yes	Yes	No	Yes	No	No	Yes	Yes	No	Yes	Yes	No	Yes
338	Female	Montgomery	18-25	Bachelor	No	Yes	Yes	No	No	Moderatly Aware	Fully Aware	Fully Aware	Fully Aware	Fully Aware	Moderatly Aware	Moderatly Aware	Moderatly Aware	Moderatly Aware	Fully Aware	Moderatly Aware	Fully Aware	Not Aware	Fully Aware	Moderatly Aware	Not Aware	Fully Aware	Fully Aware	Moderatly Aware	Not Aware	No	No	No	No	No	No	No	Yes	Yes	No	Yes	No	No	Yes	Yes	No	Yes	Yes	No	Yes
339	Female	Montgomery	18-25	Bachelor	No	Yes	Yes	No	No	Moderatly Aware	Fully Aware	Fully Aware	Fully Aware	Fully Aware	Moderatly Aware	Moderatly Aware	Moderatly Aware	Moderatly Aware	Fully Aware	Moderatly Aware	Fully Aware	Not Aware	Fully Aware	Moderatly Aware	Not Aware	Fully Aware	Fully Aware	Moderatly Aware	Not Aware	No	No	No	No	No	No	No	Yes	Yes	No	Yes	No	No	Yes	Yes	No	Yes	Yes	No	Yes
340	Female	Montgomery	18-25	Bachelor	No	Yes	Yes	No	No	Moderatly Aware	Fully Aware	Fully Aware	Fully Aware	Fully Aware	Moderatly Aware	Moderatly Aware	Moderatly Aware	Moderatly Aware	Fully Aware	Moderatly Aware	Fully Aware	Not Aware	Fully Aware	Moderatly Aware	Not Aware	Fully Aware	Fully Aware	Moderatly Aware	Not Aware	No	No	No	No	No	No	No	Yes	Yes	No	Yes	No	No	Yes	Yes	No	Yes	Yes	No	Yes
341	Female	Montgomery	18-25	Bachelor	No	Yes	Yes	No	No	Moderatly Aware	Fully Aware	Fully Aware	Fully Aware	Fully Aware	Moderatly Aware	Moderatly Aware	Moderatly Aware	Moderatly Aware	Fully Aware	Moderatly Aware	Fully Aware	Not Aware	Fully Aware	Moderatly Aware	Not Aware	Fully Aware	Fully Aware	Moderatly Aware	Not Aware	No	No	No	No	No	No	No	Yes	Yes	No	Yes	No	No	Yes	Yes	No	Yes	Yes	No	Yes
342	Female	Montgomery	18-25	Bachelor	No	Yes	Yes	No	No	Moderatly Aware	Fully Aware	Fully Aware	Fully Aware	Fully Aware	Moderatly Aware	Moderatly Aware	Moderatly Aware	Moderatly Aware	Fully Aware	Moderatly Aware	Fully Aware	Not Aware	Fully Aware	Moderatly Aware	Not Aware	Fully Aware	Fully Aware	Moderatly Aware	Not Aware	No	No	No	No	No	No	No	Yes	Yes	No	Yes	No	No	Yes	Yes	No	Yes	Yes	No	Yes
343	Female	Montgomery	18-25	Bachelor	No	Yes	Yes	No	No	Moderatly Aware	Fully Aware	Fully Aware	Fully Aware	Fully Aware	Moderatly Aware	Moderatly Aware	Moderatly Aware	Moderatly Aware	Fully Aware	Moderatly Aware	Fully Aware	Not Aware	Fully Aware	Moderatly Aware	Not Aware	Fully Aware	Fully Aware	Moderatly Aware	Not Aware	No	No	No	No	No	No	No	Yes	Yes	No	Yes	No	No	Yes	Yes	No	Yes	Yes	No	Yes
344	Female	Montgomery	18-25	Bachelor	No	Yes	Yes	No	No	Moderatly Aware	Fully Aware	Fully Aware	Fully Aware	Fully Aware	Moderatly Aware	Moderatly Aware	Moderatly Aware	Moderatly Aware	Fully Aware	Moderatly Aware	Fully Aware	Not Aware	Fully Aware	Moderatly Aware	Not Aware	Fully Aware	Fully Aware	Moderatly Aware	Not Aware	No	No	No	No	No	No	No	Yes	Yes	No	Yes	No	No	Yes	Yes	No	Yes	Yes	No	Yes
345	Female	Montgomery	18-25	Bachelor	No	Yes	Yes	No	No	Moderatly Aware	Fully Aware	Fully Aware	Fully Aware	Fully Aware	Moderatly Aware	Moderatly Aware	Moderatly Aware	Moderatly Aware	Fully Aware	Moderatly Aware	Fully Aware	Not Aware	Fully Aware	Moderatly Aware	Not Aware	Fully Aware	Fully Aware	Moderatly Aware	Not Aware	No	No	No	No	No	No	No	Yes	Yes	No	Yes	No	No	Yes	Yes	No	Yes	Yes	No	Yes
346	Female	Montgomery	18-25	Bachelor	No	Yes	Yes	No	No	Moderatly Aware	Fully Aware	Fully Aware	Fully Aware	Fully Aware	Moderatly Aware	Moderatly Aware	Moderatly Aware	Moderatly Aware	Fully Aware	Moderatly Aware	Fully Aware	Not Aware	Fully Aware	Moderatly Aware	Not Aware	Fully Aware	Fully Aware	Moderatly Aware	Not Aware	No	No	No	No	No	No	No	Yes	Yes	No	Yes	No	No	Yes	Yes	No	Yes	Yes	No	Yes
347	Female	Montgomery	18-25	Bachelor	No	Yes	Yes	No	No	Moderatly Aware	Fully Aware	Fully Aware	Fully Aware	Fully Aware	Moderatly Aware	Moderatly Aware	Moderatly Aware	Moderatly Aware	Fully Aware	Moderatly Aware	Fully Aware	Not Aware	Fully Aware	Moderatly Aware	Not Aware	Fully Aware	Fully Aware	Moderatly Aware	Not Aware	No	No	No	No	No	No	No	Yes	Yes	No	Yes	No	No	Yes	Yes	No	Yes	Yes	No	Yes
348	Female	Montgomery	18-25	Bachelor	No	Yes	Yes	No	No	Moderatly Aware	Fully Aware	Fully Aware	Fully Aware	Fully Aware	Moderatly Aware	Moderatly Aware	Moderatly Aware	Moderatly Aware	Fully Aware	Moderatly Aware	Fully Aware	Not Aware	Fully Aware	Moderatly Aware	Not Aware	Fully Aware	Fully Aware	Moderatly Aware	Not Aware	No	No	No	No	No	No	No	Yes	Yes	No	Yes	No	No	Yes	Yes	No	Yes	Yes	No	Yes
349	Female	Montgomery	18-25	Bachelor	No	Yes	Yes	No	No	Moderatly Aware	Fully Aware	Fully Aware	Fully Aware	Fully Aware	Moderatly Aware	Moderatly Aware	Moderatly Aware	Moderatly Aware	Fully Aware	Moderatly Aware	Fully Aware	Not Aware	Fully Aware	Moderatly Aware	Not Aware	Fully Aware	Fully Aware	Moderatly Aware	Not Aware	No	No	No	No	No	No	Yes	Yes	Yes	No	Yes	No	No	Yes	Yes	No	Yes	Yes	No	Yes
350	Female	Montgomery	18-25	Bachelor	No	Yes	Yes	No	No	Moderatly Aware	Fully Aware	Fully Aware	Fully Aware	Fully Aware	Moderatly Aware	Moderatly Aware	Moderatly Aware	Moderatly Aware	Fully Aware	Moderatly Aware	Fully Aware	Not Aware	Fully Aware	Moderatly Aware	Not Aware	Fully Aware	Fully Aware	Moderatly Aware	Not Aware	No	No	No	No	No	No	Yes	Yes	Yes	No	Yes	No	No	Yes	Yes	No	Yes	Yes	No	Yes
351	Female	Montgomery	18-25	Bachelor	No	Yes	Yes	No	No	Moderatly Aware	Fully Aware	Fully Aware	Fully Aware	Fully Aware	Moderatly Aware	Moderatly Aware	Moderatly Aware	Moderatly Aware	Fully Aware	Moderatly Aware	Fully Aware	Not Aware	Fully Aware	Moderatly Aware	Not Aware	Fully Aware	Fully Aware	Moderatly Aware	Not Aware	No	No	No	No	No	No	Yes	Yes	Yes	No	Yes	No	No	Yes	Yes	No	Yes	Yes	No	Yes
352	Female	Montgomery	18-25	Bachelor	No	Yes	Yes	No	No	Moderatly Aware	Fully Aware	Fully Aware	Not Aware	Fully Aware	Moderatly Aware	Moderatly Aware	Moderatly Aware	Moderatly Aware	Fully Aware	Moderatly Aware	Fully Aware	Not Aware	Fully Aware	Moderatly Aware	Not Aware	Fully Aware	Fully Aware	Moderatly Aware	Not Aware	No	No	No	No	No	No	Yes	Yes	Yes	No	Yes	No	No	No	Yes	No	Yes	Yes	No	Yes
353	Female	Montgomery	18-25	Bachelor	No	Yes	Yes	No	No	Moderatly Aware	Fully Aware	Fully Aware	Not Aware	Fully Aware	Fully Aware	Moderatly Aware	Moderatly Aware	Moderatly Aware	Fully Aware	Moderatly Aware	Fully Aware	Not Aware	Fully Aware	Moderatly Aware	Not Aware	Fully Aware	Fully Aware	Moderatly Aware	Not Aware	No	No	No	No	No	No	Yes	Yes	Yes	No	Yes	No	No	No	Yes	No	Yes	Yes	No	Yes
354	Female	Montgomery	18-25	Bachelor	No	Yes	Yes	No	No	Moderatly Aware	Fully Aware	Fully Aware	Not Aware	Fully Aware	Fully Aware	Moderatly Aware	Moderatly Aware	Moderatly Aware	Fully Aware	Moderatly Aware	Fully Aware	Not Aware	Fully Aware	Moderatly Aware	Not Aware	Fully Aware	Fully Aware	Moderatly Aware	Not Aware	No	No	No	No	No	No	Yes	Yes	Yes	No	Yes	No	No	No	Yes	No	Yes	Yes	No	Yes
355	Female	Montgomery	18-25	Bachelor	No	Yes	Yes	No	No	Moderatly Aware	Fully Aware	Fully Aware	Not Aware	Fully Aware	Fully Aware	Moderatly Aware	Moderatly Aware	Moderatly Aware	Fully Aware	Moderatly Aware	Fully Aware	Not Aware	Fully Aware	Moderatly Aware	Not Aware	Fully Aware	Fully Aware	Moderatly Aware	Not Aware	No	No	No	No	No	No	Yes	Yes	Yes	No	Yes	No	No	No	Yes	No	Yes	Yes	No	Yes
356	Female	Montgomery	18-25	Bachelor	No	Yes	Yes	No	No	Moderatly Aware	Fully Aware	Fully Aware	Not Aware	Fully Aware	Fully Aware	Moderatly Aware	Moderatly Aware	Moderatly Aware	Fully Aware	Moderatly Aware	Fully Aware	Not Aware	Fully Aware	Moderatly Aware	Not Aware	Fully Aware	Fully Aware	Moderatly Aware	Not Aware	No	No	No	No	No	No	Yes	Yes	Yes	No	Yes	No	No	No	Yes	No	Yes	Yes	No	Yes
357	Female	Montgomery	18-25	Bachelor	No	Yes	Yes	No	No	Moderatly Aware	Fully Aware	Fully Aware	Not Aware	Fully Aware	Fully Aware	Moderatly Aware	Moderatly Aware	Moderatly Aware	Fully Aware	Moderatly Aware	Fully Aware	Not Aware	Fully Aware	Moderatly Aware	Not Aware	Fully Aware	Fully Aware	Moderatly Aware	Not Aware	No	No	No	No	No	No	Yes	Yes	Yes	No	Yes	No	No	No	Yes	No	Yes	Yes	No	Yes
358	Female	Montgomery	18-25	Bachelor	No	Yes	Yes	No	No	Moderatly Aware	Fully Aware	Fully Aware	Not Aware	Fully Aware	Fully Aware	Moderatly Aware	Moderatly Aware	Moderatly Aware	Fully Aware	Moderatly Aware	Fully Aware	Not Aware	Fully Aware	Moderatly Aware	Not Aware	Fully Aware	Fully Aware	Moderatly Aware	Not Aware	No	No	No	No	No	No	Yes	Yes	Yes	No	Yes	No	No	No	Yes	No	Yes	Yes	No	Yes
359	Female	Montgomery	18-25	Bachelor	No	Yes	Yes	No	No	Moderatly Aware	Fully Aware	Fully Aware	Not Aware	Fully Aware	Fully Aware	Moderatly Aware	Moderatly Aware	Moderatly Aware	Fully Aware	Moderatly Aware	Fully Aware	Not Aware	Fully Aware	Moderatly Aware	Not Aware	Fully Aware	Fully Aware	Moderatly Aware	Not Aware	No	No	No	No	No	No	Yes	Yes	Yes	No	Yes	No	No	No	Yes	No	Yes	Yes	No	Yes
360	Female	Montgomery	18-25	Bachelor	No	Yes	Yes	No	No	Moderatly Aware	Fully Aware	Fully Aware	Not Aware	Fully Aware	Fully Aware	Moderatly Aware	Moderatly Aware	Moderatly Aware	Fully Aware	Moderatly Aware	Fully Aware	Not Aware	Fully Aware	Moderatly Aware	Not Aware	Fully Aware	Fully Aware	Moderatly Aware	Not Aware	No	No	No	No	No	No	Yes	Yes	Yes	No	Yes	No	No	No	Yes	No	Yes	Yes	No	Yes
361	Female	Montgomery	18-25	Bachelor	No	Yes	Yes	No	No	Moderatly Aware	Fully Aware	Fully Aware	Not Aware	Fully Aware	Fully Aware	Moderatly Aware	Moderatly Aware	Moderatly Aware	Fully Aware	Moderatly Aware	Fully Aware	Not Aware	Fully Aware	Moderatly Aware	Not Aware	Fully Aware	Fully Aware	Moderatly Aware	Not Aware	No	No	No	No	No	No	Yes	Yes	Yes	No	Yes	No	No	No	Yes	No	Yes	Yes	No	Yes
362	Female	Montgomery	18-25	Bachelor	No	Yes	Yes	No	No	Moderatly Aware	Fully Aware	Fully Aware	Not Aware	Fully Aware	Fully Aware	Moderatly Aware	Moderatly Aware	Moderatly Aware	Fully Aware	Moderatly Aware	Fully Aware	Not Aware	Fully Aware	Moderatly Aware	Not Aware	Fully Aware	Fully Aware	Moderatly Aware	Not Aware	No	No	No	No	No	No	Yes	Yes	Yes	No	Yes	No	No	No	Yes	No	Yes	Yes	No	Yes
363	Female	Montgomery	18-25	Bachelor	No	Yes	Yes	No	No	Moderatly Aware	Fully Aware	Fully Aware	Not Aware	Fully Aware	Fully Aware	Moderatly Aware	Moderatly Aware	Moderatly Aware	Fully Aware	Moderatly Aware	Fully Aware	Not Aware	Fully Aware	Moderatly Aware	Not Aware	Fully Aware	Fully Aware	Moderatly Aware	Not Aware	No	No	No	No	No	No	Yes	Yes	Yes	No	Yes	No	No	No	Yes	No	Yes	Yes	No	Yes
364	Female	Montgomery	18-25	Bachelor	No	Yes	Yes	No	No	Moderatly Aware	Fully Aware	Fully Aware	Not Aware	Fully Aware	Fully Aware	Moderatly Aware	Moderatly Aware	Moderatly Aware	Fully Aware	Moderatly Aware	Fully Aware	Not Aware	Fully Aware	Moderatly Aware	Not Aware	Fully Aware	Fully Aware	Moderatly Aware	Not Aware	No	No	No	No	No	No	Yes	Yes	Yes	No	Yes	No	No	No	Yes	No	Yes	Yes	No	Yes
365	Female	Montgomery	18-25	Bachelor	No	Yes	Yes	No	No	Moderatly Aware	Fully Aware	Fully Aware	Not Aware	Fully Aware	Fully Aware	Moderatly Aware	Moderatly Aware	Moderatly Aware	Fully Aware	Moderatly Aware	Fully Aware	Not Aware	Fully Aware	Moderatly Aware	Not Aware	Fully Aware	Fully Aware	Moderatly Aware	Not Aware	No	No	No	No	No	No	Yes	Yes	Yes	No	Yes	No	No	No	Yes	No	Yes	Yes	No	Yes
366	Female	Montgomery	18-25	Bachelor	No	No	Yes	No	No	Moderatly Aware	Fully Aware	Fully Aware	Not Aware	Fully Aware	Fully Aware	Moderatly Aware	Moderatly Aware	Moderatly Aware	Fully Aware	Moderatly Aware	Fully Aware	Not Aware	Moderatly Aware	Moderatly Aware	Not Aware	Fully Aware	Fully Aware	Moderatly Aware	Not Aware	No	No	No	No	No	No	Yes	Yes	Yes	No	Yes	No	No	No	Yes	No	Yes	Yes	No	Yes
367	Female	Montgomery	18-25	Bachelor	No	No	Yes	No	No	Moderatly Aware	Fully Aware	Fully Aware	Not Aware	Fully Aware	Fully Aware	Moderatly Aware	Moderatly Aware	Moderatly Aware	Fully Aware	Moderatly Aware	Fully Aware	Not Aware	Moderatly Aware	Moderatly Aware	Not Aware	Fully Aware	Fully Aware	Moderatly Aware	Not Aware	No	No	No	No	No	No	Yes	Yes	Yes	No	Yes	No	No	No	Yes	No	Yes	Yes	No	Yes
368	Female	Montgomery	18-25	Bachelor	No	No	Yes	No	No	Moderatly Aware	Fully Aware	Fully Aware	Not Aware	Fully Aware	Fully Aware	Moderatly Aware	Moderatly Aware	Moderatly Aware	Fully Aware	Moderatly Aware	Fully Aware	Not Aware	Moderatly Aware	Moderatly Aware	Not Aware	Fully Aware	Fully Aware	Moderatly Aware	Not Aware	No	No	No	No	No	No	Yes	Yes	Yes	No	Yes	No	No	No	Yes	No	Yes	Yes	No	Yes
369	Female	Montgomery	18-25	Bachelor	No	No	Yes	No	No	Moderatly Aware	Fully Aware	Fully Aware	Not Aware	Fully Aware	Fully Aware	Moderatly Aware	Moderatly Aware	Moderatly Aware	Fully Aware	Moderatly Aware	Fully Aware	Not Aware	Moderatly Aware	Moderatly Aware	Not Aware	Fully Aware	Fully Aware	Moderatly Aware	Not Aware	No	No	No	No	No	No	Yes	Yes	Yes	No	Yes	No	No	No	Yes	No	Yes	Yes	No	Yes
370	Female	Montgomery	18-25	Bachelor	No	No	Yes	No	No	Moderatly Aware	Fully Aware	Fully Aware	Not Aware	Fully Aware	Fully Aware	Moderatly Aware	Moderatly Aware	Moderatly Aware	Fully Aware	Moderatly Aware	Fully Aware	Not Aware	Moderatly Aware	Moderatly Aware	Not Aware	Fully Aware	Fully Aware	Moderatly Aware	Not Aware	No	No	No	No	No	No	Yes	Yes	Yes	No	Yes	No	No	No	Yes	No	Yes	Yes	No	Yes
371	Female	UCP	18-25	Bachelor	No	No	Yes	No	No	Not Aware	Fully Aware	Fully Aware	Not Aware	Fully Aware	Fully Aware	Moderatly Aware	Moderatly Aware	Moderatly Aware	Fully Aware	Moderatly Aware	Fully Aware	Not Aware	Moderatly Aware	Moderatly Aware	Not Aware	Fully Aware	Fully Aware	Moderatly Aware	Not Aware	No	No	No	No	No	No	Yes	Yes	Yes	No	Yes	No	No	No	Yes	No	Yes	Yes	No	Yes
372	Female	UCP	18-25	Bachelor	No	No	Yes	No	No	Not Aware	Fully Aware	Fully Aware	Not Aware	Fully Aware	Fully Aware	Moderatly Aware	Moderatly Aware	Moderatly Aware	Fully Aware	Moderatly Aware	Fully Aware	Not Aware	Moderatly Aware	Moderatly Aware	Not Aware	Fully Aware	Fully Aware	Moderatly Aware	Not Aware	No	No	No	No	No	No	Yes	Yes	Yes	No	Yes	No	No	No	Yes	No	Yes	Yes	No	Yes
373	Female	UCP	18-25	Bachelor	No	No	Yes	No	No	Not Aware	Not Aware	Fully Aware	Not Aware	Fully Aware	Fully Aware	Moderatly Aware	Moderatly Aware	Moderatly Aware	Fully Aware	Moderatly Aware	Fully Aware	Not Aware	Moderatly Aware	Moderatly Aware	Not Aware	Fully Aware	Fully Aware	Moderatly Aware	Not Aware	No	No	No	No	No	No	Yes	Yes	Yes	No	Yes	No	No	No	Yes	No	Yes	Yes	No	Yes
374	Female	UCP	18-25	Bachelor	No	No	Yes	No	No	Not Aware	Not Aware	Fully Aware	Not Aware	Fully Aware	Fully Aware	Moderatly Aware	Moderatly Aware	Moderatly Aware	Fully Aware	Moderatly Aware	Fully Aware	Not Aware	Moderatly Aware	Moderatly Aware	Not Aware	Fully Aware	Fully Aware	Moderatly Aware	Not Aware	No	No	No	No	No	No	Yes	Yes	Yes	No	Yes	No	No	No	Yes	No	Yes	Yes	No	Yes
375	Female	UCP	18-25	Bachelor	No	No	Yes	No	No	Not Aware	Not Aware	Fully Aware	Not Aware	Fully Aware	Fully Aware	Moderatly Aware	Moderatly Aware	Moderatly Aware	Fully Aware	Moderatly Aware	Fully Aware	Not Aware	Moderatly Aware	Moderatly Aware	Not Aware	Fully Aware	Fully Aware	Moderatly Aware	Not Aware	No	No	No	No	No	No	Yes	Yes	Yes	No	Yes	No	No	No	Yes	No	Yes	Yes	No	Yes
376	Female	UCP	18-25	Bachelor	No	No	Yes	No	No	Not Aware	Not Aware	Fully Aware	Fully Aware	Fully Aware	Fully Aware	Moderatly Aware	Moderatly Aware	Moderatly Aware	Fully Aware	Moderatly Aware	Fully Aware	Not Aware	Moderatly Aware	Moderatly Aware	Not Aware	Fully Aware	Fully Aware	Moderatly Aware	Not Aware	No	No	No	No	No	No	Yes	Yes	Yes	No	Yes	No	No	No	Yes	No	Yes	Yes	No	Yes
377	Female	UCP	18-25	Bachelor	No	No	Yes	No	No	Not Aware	Not Aware	Fully Aware	Fully Aware	Fully Aware	Fully Aware	Moderatly Aware	Moderatly Aware	Moderatly Aware	Fully Aware	Moderatly Aware	Fully Aware	Not Aware	Moderatly Aware	Moderatly Aware	Not Aware	Fully Aware	Fully Aware	Moderatly Aware	Not Aware	No	No	No	No	No	No	Yes	Yes	Yes	No	Yes	No	No	No	Yes	No	Yes	Yes	No	Yes
378	Female	UCP	18-25	Bachelor	No	No	Yes	No	No	Not Aware	Not Aware	Fully Aware	Fully Aware	Fully Aware	Fully Aware	Moderatly Aware	Moderatly Aware	Moderatly Aware	Fully Aware	Moderatly Aware	Fully Aware	Not Aware	Moderatly Aware	Moderatly Aware	Not Aware	Fully Aware	Fully Aware	Moderatly Aware	Not Aware	No	No	No	No	No	No	Yes	Yes	Yes	No	Yes	No	No	No	Yes	No	Yes	Yes	No	Yes
379	Female	UCP	18-25	Bachelor	No	No	Yes	No	No	Not Aware	Not Aware	Fully Aware	Fully Aware	Fully Aware	Fully Aware	Moderatly Aware	Moderatly Aware	Moderatly Aware	Fully Aware	Moderatly Aware	Fully Aware	Not Aware	Moderatly Aware	Moderatly Aware	Not Aware	Fully Aware	Fully Aware	Moderatly Aware	Not Aware	No	No	No	No	No	No	Yes	Yes	Yes	No	Yes	No	No	No	Yes	No	Yes	Yes	No	Yes
380	Female	UCP	18-25	Bachelor	No	No	Yes	No	No	Not Aware	Not Aware	Fully Aware	Fully Aware	Fully Aware	Fully Aware	Moderatly Aware	Moderatly Aware	Moderatly Aware	Fully Aware	Moderatly Aware	Fully Aware	Not Aware	Moderatly Aware	Not Aware	Not Aware	Fully Aware	Fully Aware	Moderatly Aware	Not Aware	No	No	No	No	No	No	Yes	Yes	Yes	No	Yes	No	No	No	Yes	No	Yes	Yes	No	Yes
381	Female	UCP	18-25	Bachelor	No	No	Yes	No	No	Not Aware	Not Aware	Fully Aware	Fully Aware	Fully Aware	Fully Aware	Moderatly Aware	Moderatly Aware	Moderatly Aware	Fully Aware	Moderatly Aware	Fully Aware	Not Aware	Moderatly Aware	Not Aware	Not Aware	Fully Aware	Fully Aware	Moderatly Aware	Not Aware	No	No	No	No	No	No	Yes	Yes	Yes	No	Yes	No	No	No	Yes	No	Yes	Yes	No	Yes
382	Female	UCP	18-25	Bachelor	No	No	Yes	No	No	Not Aware	Not Aware	Fully Aware	Fully Aware	Fully Aware	Fully Aware	Moderatly Aware	Moderatly Aware	Moderatly Aware	Fully Aware	Moderatly Aware	Fully Aware	Not Aware	Moderatly Aware	Not Aware	Not Aware	Fully Aware	Fully Aware	Moderatly Aware	Not Aware	No	No	No	No	No	No	Yes	Yes	Yes	No	Yes	No	No	No	Yes	No	Yes	Yes	No	Yes
383	Female	UCP	18-25	Bachelor	No	No	Yes	No	No	Not Aware	Not Aware	Fully Aware	Fully Aware	Fully Aware	Fully Aware	Moderatly Aware	Moderatly Aware	Moderatly Aware	Fully Aware	Moderatly Aware	Fully Aware	Not Aware	Moderatly Aware	Not Aware	Not Aware	Fully Aware	Fully Aware	Moderatly Aware	Not Aware	No	No	No	No	No	No	Yes	Yes	Yes	No	Yes	No	No	No	Yes	No	Yes	Yes	No	Yes
384	Female	UCP	18-25	Bachelor	No	No	Yes	No	No	Not Aware	Not Aware	Fully Aware	Fully Aware	Fully Aware	Fully Aware	Moderatly Aware	Moderatly Aware	Moderatly Aware	Fully Aware	Moderatly Aware	Fully Aware	Not Aware	Moderatly Aware	Not Aware	Not Aware	Fully Aware	Fully Aware	Moderatly Aware	Not Aware	No	No	No	No	No	No	Yes	Yes	Yes	No	Yes	No	No	No	Yes	No	Yes	Yes	No	Yes
385	Female	UCP	18-25	Bachelor	No	No	Yes	No	No	Not Aware	Not Aware	Fully Aware	Fully Aware	Fully Aware	Fully Aware	Moderatly Aware	Moderatly Aware	Moderatly Aware	Fully Aware	Moderatly Aware	Fully Aware	Not Aware	Moderatly Aware	Not Aware	Not Aware	Fully Aware	Fully Aware	Moderatly Aware	Not Aware	No	No	No	No	No	No	Yes	Yes	Yes	No	Yes	No	No	No	Yes	No	Yes	Yes	No	Yes
386	Female	UCP	18-25	Bachelor	No	No	Yes	No	No	Not Aware	Not Aware	Fully Aware	Fully Aware	Fully Aware	Fully Aware	Moderatly Aware	Moderatly Aware	Moderatly Aware	Fully Aware	Moderatly Aware	Fully Aware	Not Aware	Moderatly Aware	Not Aware	Not Aware	Fully Aware	Fully Aware	Moderatly Aware	Not Aware	No	No	No	No	No	No	Yes	Yes	Yes	No	Yes	No	No	No	Yes	No	Yes	Yes	No	Yes
387	Female	UCP	18-25	Bachelor	No	No	Yes	No	No	Not Aware	Not Aware	Fully Aware	Fully Aware	Fully Aware	Fully Aware	Moderatly Aware	Moderatly Aware	Moderatly Aware	Fully Aware	Moderatly Aware	Fully Aware	Not Aware	Moderatly Aware	Not Aware	Not Aware	Fully Aware	Fully Aware	Moderatly Aware	Not Aware	No	No	No	No	No	No	Yes	Yes	Yes	No	Yes	No	No	No	Yes	No	Yes	Yes	No	Yes
388	Female	UCP	18-25	Bachelor	No	No	Yes	No	No	Not Aware	Not Aware	Fully Aware	Fully Aware	Fully Aware	Fully Aware	Moderatly Aware	Moderatly Aware	Moderatly Aware	Fully Aware	Moderatly Aware	Fully Aware	Not Aware	Moderatly Aware	Not Aware	Not Aware	Fully Aware	Fully Aware	Moderatly Aware	Not Aware	No	No	No	No	No	No	Yes	Yes	Yes	No	Yes	No	No	No	No	No	Yes	Yes	No	Yes
389	Female	UCP	18-25	Bachelor	No	No	Yes	No	No	Not Aware	Not Aware	Fully Aware	Fully Aware	Fully Aware	Fully Aware	Moderatly Aware	Moderatly Aware	Moderatly Aware	Fully Aware	Moderatly Aware	Fully Aware	Not Aware	Moderatly Aware	Not Aware	Not Aware	Fully Aware	Fully Aware	Moderatly Aware	Not Aware	No	No	No	No	No	No	Yes	Yes	Yes	No	Yes	No	No	No	No	No	Yes	Yes	No	Yes
390	Female	UCP	18-25	Bachelor	No	No	Yes	No	No	Not Aware	Not Aware	Fully Aware	Fully Aware	Fully Aware	Fully Aware	Moderatly Aware	Moderatly Aware	Moderatly Aware	Fully Aware	Moderatly Aware	Fully Aware	Not Aware	Moderatly Aware	Not Aware	Not Aware	Fully Aware	Fully Aware	Moderatly Aware	Not Aware	No	No	No	No	No	No	Yes	Yes	Yes	No	Yes	No	No	No	No	No	Yes	Yes	No	Yes
391	Female	UCP	18-25	Bachelor	No	No	Yes	No	No	Not Aware	Not Aware	Fully Aware	Fully Aware	Fully Aware	Fully Aware	Moderatly Aware	Moderatly Aware	Moderatly Aware	Fully Aware	Moderatly Aware	Fully Aware	Not Aware	Moderatly Aware	Not Aware	Not Aware	Fully Aware	Fully Aware	Moderatly Aware	Not Aware	No	No	No	No	No	No	Yes	Yes	Yes	No	Yes	No	No	No	No	No	Yes	Yes	No	Yes
392	Female	UCP	18-25	Bachelor	No	No	Yes	No	No	Not Aware	Not Aware	Fully Aware	Fully Aware	Fully Aware	Fully Aware	Moderatly Aware	Moderatly Aware	Moderatly Aware	Fully Aware	Moderatly Aware	Fully Aware	Not Aware	Moderatly Aware	Not Aware	Not Aware	Fully Aware	Fully Aware	Moderatly Aware	Not Aware	No	No	No	No	No	No	Yes	Yes	Yes	No	Yes	No	No	No	No	No	Yes	Yes	No	Yes
393	Female	UCP	18-25	Bachelor	No	No	Yes	No	No	Not Aware	Not Aware	Fully Aware	Fully Aware	Fully Aware	Fully Aware	Moderatly Aware	Moderatly Aware	Moderatly Aware	Fully Aware	Moderatly Aware	Fully Aware	Not Aware	Moderatly Aware	Not Aware	Not Aware	Fully Aware	Fully Aware	Moderatly Aware	Not Aware	No	No	No	No	No	No	Yes	Yes	Yes	No	Yes	No	No	No	No	No	Yes	Yes	No	Yes
394	Female	UCP	18-25	Bachelor	No	No	Yes	No	No	Not Aware	Not Aware	Fully Aware	Fully Aware	Fully Aware	Fully Aware	Moderatly Aware	Moderatly Aware	Moderatly Aware	Fully Aware	Moderatly Aware	Fully Aware	Not Aware	Moderatly Aware	Not Aware	Not Aware	Fully Aware	Fully Aware	Moderatly Aware	Not Aware	No	No	No	No	No	No	Yes	Yes	Yes	No	Yes	No	No	No	No	No	Yes	Yes	No	Yes
395	Female	UCP	18-25	Bachelor	No	No	No	No	No	Not Aware	Not Aware	Fully Aware	Fully Aware	Fully Aware	Fully Aware	Moderatly Aware	Moderatly Aware	Moderatly Aware	Fully Aware	Moderatly Aware	Fully Aware	Not Aware	Moderatly Aware	Not Aware	Not Aware	Fully Aware	Fully Aware	Moderatly Aware	Not Aware	No	No	No	No	No	No	Yes	Yes	Yes	No	Yes	No	No	No	No	No	Yes	Yes	No	Yes
396	Female	UCP	18-25	Bachelor	No	No	No	No	No	Not Aware	Not Aware	Fully Aware	Fully Aware	Fully Aware	Fully Aware	Moderatly Aware	Moderatly Aware	Moderatly Aware	Fully Aware	Moderatly Aware	Fully Aware	Not Aware	Moderatly Aware	Not Aware	Not Aware	Fully Aware	Fully Aware	Fully Aware	Not Aware	No	No	No	No	No	No	Yes	Yes	Yes	No	Yes	No	No	No	No	No	Yes	Yes	No	Yes
397	Female	UCP	18-25	Bachelor	No	No	No	No	No	Not Aware	Not Aware	Fully Aware	Fully Aware	Fully Aware	Fully Aware	Moderatly Aware	Moderatly Aware	Moderatly Aware	Fully Aware	Moderatly Aware	Fully Aware	Not Aware	Moderatly Aware	Not Aware	Not Aware	Fully Aware	Fully Aware	Fully Aware	Not Aware	No	No	No	No	No	No	Yes	Yes	Yes	No	Yes	No	No	No	No	No	Yes	Yes	No	Yes
398	Female	UCP	18-25	Bachelor	No	No	No	No	No	Not Aware	Not Aware	Fully Aware	Fully Aware	Fully Aware	Fully Aware	Moderatly Aware	Moderatly Aware	Moderatly Aware	Fully Aware	Moderatly Aware	Fully Aware	Not Aware	Moderatly Aware	Not Aware	Not Aware	Fully Aware	Fully Aware	Fully Aware	Not Aware	No	No	No	No	No	No	Yes	Yes	Yes	No	Yes	No	No	No	No	No	Yes	Yes	No	Yes
399	Female	UCP	18-25	Bachelor	No	No	No	No	No	Not Aware	Not Aware	Fully Aware	Fully Aware	Fully Aware	Fully Aware	Moderatly Aware	Moderatly Aware	Moderatly Aware	Fully Aware	Moderatly Aware	Fully Aware	Not Aware	Moderatly Aware	Not Aware	Not Aware	Fully Aware	Fully Aware	Fully Aware	Not Aware	No	No	No	No	No	No	Yes	Yes	Yes	No	Yes	No	No	No	No	No	Yes	Yes	No	Yes
400	Female	UCP	18-25	Bachelor	No	No	No	No	No	Not Aware	Not Aware	Fully Aware	Fully Aware	Fully Aware	Fully Aware	Moderatly Aware	Moderatly Aware	Moderatly Aware	Fully Aware	Moderatly Aware	Fully Aware	Not Aware	Moderatly Aware	Not Aware	Not Aware	Fully Aware	Fully Aware	Fully Aware	Not Aware	No	No	No	No	No	No	Yes	Yes	Yes	No	Yes	Yes	No	No	No	No	Yes	Yes	No	No
401	Female	UCP	26-35	Bachelor	No	No	No	No	No	Not Aware	Not Aware	Fully Aware	Fully Aware	Fully Aware	Fully Aware	Moderatly Aware	Moderatly Aware	Moderatly Aware	Fully Aware	Moderatly Aware	Fully Aware	Not Aware	Moderatly Aware	Not Aware	Not Aware	Fully Aware	Fully Aware	Fully Aware	Not Aware	No	No	No	No	No	No	Yes	Yes	Yes	No	Yes	Yes	No	No	No	No	Yes	Yes	No	No
402	Female	UCP	26-35	Bachelor	No	No	No	No	No	Not Aware	Not Aware	Fully Aware	Fully Aware	Fully Aware	Fully Aware	Moderatly Aware	Moderatly Aware	Moderatly Aware	Fully Aware	Moderatly Aware	Fully Aware	Not Aware	Moderatly Aware	Not Aware	Not Aware	Fully Aware	Fully Aware	Fully Aware	Not Aware	No	No	No	No	No	No	Yes	Yes	Yes	No	Yes	Yes	No	No	No	No	Yes	Yes	No	No
403	Female	UCP	26-35	Bachelor	No	No	No	No	No	Not Aware	Not Aware	Fully Aware	Fully Aware	Fully Aware	Fully Aware	Moderatly Aware	Moderatly Aware	Moderatly Aware	Fully Aware	Moderatly Aware	Fully Aware	Not Aware	Moderatly Aware	Not Aware	Not Aware	Fully Aware	Fully Aware	Fully Aware	Not Aware	No	No	No	No	No	No	Yes	Yes	Yes	No	Yes	Yes	No	No	No	No	Yes	Yes	No	No
404	Female	UCP	26-35	Bachelor	No	No	No	No	No	Not Aware	Not Aware	Fully Aware	Fully Aware	Fully Aware	Fully Aware	Moderatly Aware	Moderatly Aware	Moderatly Aware	Fully Aware	Moderatly Aware	Fully Aware	Not Aware	Moderatly Aware	Not Aware	Not Aware	Fully Aware	Fully Aware	Fully Aware	Not Aware	No	No	No	No	No	No	Yes	Yes	Yes	No	Yes	Yes	No	No	No	No	Yes	Yes	No	No
405	Female	UCP	26-35	Bachelor	No	No	No	No	No	Not Aware	Not Aware	Fully Aware	Fully Aware	Fully Aware	Fully Aware	Moderatly Aware	Moderatly Aware	Moderatly Aware	Fully Aware	Moderatly Aware	Fully Aware	Not Aware	Moderatly Aware	Not Aware	Not Aware	Fully Aware	Fully Aware	Fully Aware	Not Aware	No	No	No	No	No	No	Yes	Yes	Yes	No	Yes	Yes	No	No	No	No	Yes	Yes	No	No
406	Female	UCP	26-35	Bachelor	No	No	No	No	No	Not Aware	Not Aware	Fully Aware	Fully Aware	Fully Aware	Fully Aware	Moderatly Aware	Moderatly Aware	Moderatly Aware	Fully Aware	Moderatly Aware	Fully Aware	Not Aware	Moderatly Aware	Not Aware	Not Aware	Fully Aware	Fully Aware	Fully Aware	Not Aware	No	No	No	No	No	No	No	Yes	Yes	No	Yes	Yes	No	No	No	No	Yes	Yes	No	No
407	Female	UCP	26-35	Bachelor	No	No	No	No	No	Not Aware	Not Aware	Fully Aware	Fully Aware	Fully Aware	Fully Aware	Moderatly Aware	Moderatly Aware	Moderatly Aware	Fully Aware	Moderatly Aware	Fully Aware	Not Aware	Moderatly Aware	Not Aware	Not Aware	Fully Aware	Fully Aware	Fully Aware	Not Aware	No	No	No	No	No	No	No	Yes	Yes	No	Yes	Yes	No	No	No	No	Yes	Yes	No	No
408	Female	UCP	26-35	Bachelor	No	No	No	No	No	Not Aware	Not Aware	Fully Aware	Fully Aware	Fully Aware	Fully Aware	Moderatly Aware	Moderatly Aware	Moderatly Aware	Fully Aware	Moderatly Aware	Fully Aware	Not Aware	Moderatly Aware	Not Aware	Not Aware	Fully Aware	Fully Aware	Fully Aware	Not Aware	No	No	No	No	No	No	No	Yes	Yes	No	Yes	Yes	No	No	No	No	Yes	Yes	No	No
409	Female	UCP	26-35	Bachelor	No	No	No	No	No	Not Aware	Not Aware	Fully Aware	Fully Aware	Fully Aware	Fully Aware	Moderatly Aware	Moderatly Aware	Moderatly Aware	Fully Aware	Moderatly Aware	Fully Aware	Not Aware	Moderatly Aware	Not Aware	Not Aware	Fully Aware	Fully Aware	Fully Aware	Not Aware	No	No	No	No	No	No	No	Yes	Yes	No	Yes	Yes	No	No	No	No	Yes	Yes	No	No
410	Female	UCP	26-35	Bachelor	No	No	No	No	No	Not Aware	Not Aware	Fully Aware	Fully Aware	Fully Aware	Fully Aware	Moderatly Aware	Moderatly Aware	Moderatly Aware	Fully Aware	Moderatly Aware	Fully Aware	Not Aware	Moderatly Aware	Not Aware	Not Aware	Fully Aware	Fully Aware	Fully Aware	Not Aware	No	No	No	No	No	No	No	Yes	Yes	No	Yes	Yes	No	No	No	No	Yes	Yes	No	No
411	Female	UCP	26-35	Bachelor	No	No	No	No	No	Not Aware	Not Aware	Fully Aware	Fully Aware	Fully Aware	Fully Aware	Moderatly Aware	Moderatly Aware	Moderatly Aware	Fully Aware	Moderatly Aware	Fully Aware	Not Aware	Moderatly Aware	Not Aware	Not Aware	Fully Aware	Fully Aware	Fully Aware	Not Aware	No	No	No	No	No	No	No	Yes	Yes	No	Yes	Yes	No	No	No	No	Yes	Yes	No	No
412	Female	UCP	26-35	Bachelor	No	No	No	No	No	Not Aware	Not Aware	Fully Aware	Fully Aware	Fully Aware	Fully Aware	Moderatly Aware	Moderatly Aware	Moderatly Aware	Fully Aware	Moderatly Aware	Fully Aware	Not Aware	Moderatly Aware	Not Aware	Not Aware	Fully Aware	Fully Aware	Fully Aware	Not Aware	No	No	No	No	No	No	No	Yes	Yes	No	Yes	Yes	No	No	No	No	Yes	Yes	No	No
413	Female	UCP	26-35	Master	No	No	No	No	No	Not Aware	Not Aware	Fully Aware	Fully Aware	Fully Aware	Fully Aware	Moderatly Aware	Moderatly Aware	Moderatly Aware	Fully Aware	Moderatly Aware	Fully Aware	Not Aware	Moderatly Aware	Not Aware	Not Aware	Fully Aware	Fully Aware	Fully Aware	Not Aware	No	No	No	No	No	No	No	Yes	Yes	No	Yes	Yes	No	No	No	No	Yes	Yes	No	No
414	Female	UCP	26-35	Master	No	No	No	No	No	Not Aware	Not Aware	Fully Aware	Fully Aware	Fully Aware	Fully Aware	Moderatly Aware	Moderatly Aware	Moderatly Aware	Fully Aware	Moderatly Aware	Fully Aware	Not Aware	Moderatly Aware	Not Aware	Not Aware	Fully Aware	Fully Aware	Fully Aware	Not Aware	No	No	No	No	No	No	No	Yes	Yes	No	Yes	Yes	No	No	No	No	Yes	Yes	No	No
415	Female	UCP	26-35	Master	No	No	No	No	No	Not Aware	Not Aware	Fully Aware	Fully Aware	Fully Aware	Fully Aware	Fully Aware	Moderatly Aware	Moderatly Aware	Fully Aware	Moderatly Aware	Fully Aware	Not Aware	Moderatly Aware	Not Aware	Not Aware	Fully Aware	Fully Aware	Fully Aware	Not Aware	No	No	No	No	No	No	No	Yes	Yes	No	Yes	Yes	No	No	No	No	Yes	Yes	No	No
416	Female	UCP	26-35	Master	No	No	No	No	No	Not Aware	Not Aware	Fully Aware	Fully Aware	Fully Aware	Fully Aware	Fully Aware	Moderatly Aware	Moderatly Aware	Fully Aware	Moderatly Aware	Fully Aware	Not Aware	Moderatly Aware	Not Aware	Not Aware	Fully Aware	Fully Aware	Fully Aware	Not Aware	No	No	No	No	No	No	No	Yes	Yes	No	Yes	Yes	No	No	No	No	Yes	Yes	No	No
417	Female	UCP	36-45	Master	No	No	No	No	No	Not Aware	Not Aware	Fully Aware	Fully Aware	Fully Aware	Fully Aware	Fully Aware	Moderatly Aware	Moderatly Aware	Fully Aware	Moderatly Aware	Fully Aware	Not Aware	Moderatly Aware	Not Aware	Not Aware	Fully Aware	Fully Aware	Fully Aware	Not Aware	No	No	No	No	No	No	No	Yes	Yes	No	Yes	Yes	No	No	No	No	Yes	Yes	No	No
418	Female	UCP	36-45	Master	No	No	No	No	No	Not Aware	Not Aware	Fully Aware	Fully Aware	Fully Aware	Fully Aware	Fully Aware	Moderatly Aware	Moderatly Aware	Fully Aware	Moderatly Aware	Fully Aware	Not Aware	Moderatly Aware	Not Aware	Not Aware	Fully Aware	Fully Aware	Fully Aware	Not Aware	No	No	No	No	No	No	No	Yes	Yes	No	Yes	Yes	No	No	No	No	Yes	Yes	No	No
419	Female	UCP	36-45	Master	No	No	No	No	No	Not Aware	Not Aware	Fully Aware	Fully Aware	Fully Aware	Fully Aware	Fully Aware	Moderatly Aware	Moderatly Aware	Fully Aware	Moderatly Aware	Fully Aware	Not Aware	Moderatly Aware	Not Aware	Not Aware	Fully Aware	Fully Aware	Fully Aware	Not Aware	No	No	No	No	No	No	No	Yes	No	No	Yes	Yes	No	No	No	No	Yes	Yes	No	No
420	Female	UCP	36-45	Master	No	No	No	No	No	Not Aware	Not Aware	Fully Aware	Fully Aware	Fully Aware	Fully Aware	Fully Aware	Moderatly Aware	Moderatly Aware	Fully Aware	Moderatly Aware	Fully Aware	Not Aware	Moderatly Aware	Not Aware	Not Aware	Fully Aware	Fully Aware	Fully Aware	Not Aware	No	No	No	No	No	No	No	Yes	No	No	Yes	Yes	No	No	No	No	Yes	Yes	No	No
[truncated: 3 more columns]
